# Supplementary material for: (1E,4E)-1,5-Bis(2,6-difluoro­phen­yl)penta-1,4-dien-3-one
Source: Acta Crystallogr Sect E Struct Rep Online. 2011 Mar 2;67(Pt 4):o758. doi: 10.1107/S1600536811007070 (PMC3099841; doi:10.1107/S1600536811007070)
Supplement: Supplementary file 2 [file e-67-0o758-Isup2.hkl]

# 
# h,k,l, Fc-squared, Fo-squared, sigma(Fo-squared) and status flag 
# 
data_I
_shelx_title ' cd29615 in P2(1)/n' 
_shelx_refln_list_code          4 
_shelx_F_calc_maximum      207.27 
_exptl_crystal_F_000       624.00 
_reflns_d_resolution_high  0.8255 
 
loop_ 
 _symmetry_equiv_pos_as_xyz 
 'x, y, z' 
 '-x+1/2, y+1/2, -z+1/2' 
 '-x, -y, -z' 
 'x-1/2, -y-1/2, z-1/2' 
 
_cell_length_a     7.7522 
_cell_length_b    15.4125 
_cell_length_c    12.2848 
_cell_angle_alpha  90.000 
_cell_angle_beta  106.194 
_cell_angle_gamma  90.000 
 
_shelx_F_squared_multiplier     1.000 
 
loop_ 
 _refln_index_h 
 _refln_index_k 
 _refln_index_l 
 _refln_F_squared_calc 
 _refln_F_squared_meas 
 _refln_F_squared_sigma 
 _refln_observed_status 
   2   0   0       54.28       52.50      2.23 o 
   4   0   0      241.61      206.63      7.90 o 
   6   0   0        2.04        0.20      2.04 o 
   8   0   0        0.03        1.02      2.95 o 
   1   1   0     1897.13     1526.58     73.60 o 
   2   1   0     2591.46     2164.87     94.96 o 
   3   1   0      422.88      380.31     10.66 o 
   4   1   0       14.83       10.62      1.43 o 
   5   1   0      266.19      250.13      7.85 o 
   6   1   0       53.84       56.67      4.43 o 
   7   1   0       47.79       45.64      5.04 o 
   8   1   0        7.92        8.37      2.73 o 
   9   1   0        0.22        1.13      2.41 o 
   0   2   0       68.27       76.72      2.55 o 
   1   2   0      582.92      529.41     43.61 o 
   2   2   0    19181.48    17510.93    931.14 o 
   3   2   0       25.15       30.06      1.84 o 
   4   2   0      208.91      185.44     12.03 o 
   5   2   0      284.88      240.53      8.83 o 
   6   2   0        3.40        2.55      1.50 o 
   7   2   0        1.40       -0.76      1.76 o 
   8   2   0        0.02       -0.31      2.03 o 
   1   3   0     3416.41     3431.90    286.24 o 
   2   3   0     3637.40     3154.29    165.76 o 
   3   3   0      739.50      667.94     37.23 o 
   4   3   0       45.07       39.13      2.56 o 
   5   3   0       75.84       66.98      4.89 o 
   6   3   0        2.25        3.00      1.59 o 
   7   3   0        0.15       -1.33      1.54 o 
   8   3   0        0.10        0.58      2.55 o 
   0   4   0     2420.37     2820.64     25.57 o 
   1   4   0      590.02      567.42     45.07 o 
   2   4   0      293.07      278.12     20.98 o 
   3   4   0      398.49      381.51     20.76 o 
   4   4   0      448.59      404.33     18.27 o 
   5   4   0        5.77        5.57      1.79 o 
   6   4   0        9.93        6.28      1.83 o 
   7   4   0        5.30        6.60      2.13 o 
   8   4   0        0.08        0.92      1.98 o 
   1   5   0      640.63      624.89     51.82 o 
   2   5   0      115.22       76.28      4.56 o 
   3   5   0     1731.90     1602.57     71.40 o 
   4   5   0      108.33       94.10      4.41 o 
   5   5   0       12.29        9.01      2.03 o 
   6   5   0       38.71       41.30      3.67 o 
   7   5   0        6.74        5.07      2.03 o 
   8   5   0        0.56        0.50      2.02 o 
   0   6   0       65.87       53.59      3.77 o 
   1   6   0       41.14       39.12      3.53 o 
   2   6   0      208.42      192.87     12.79 o 
   3   6   0       56.71       55.49      4.76 o 
   4   6   0       29.62       31.73      2.44 o 
   5   6   0      162.98      152.06     14.59 o 
   6   6   0        9.71        8.47      2.18 o 
   7   6   0       18.29       16.91      2.92 o 
   8   6   0        9.23       11.80      2.37 o 
   1   7   0      346.32      411.70     28.14 o 
   2   7   0        1.30        1.40      0.67 o 
   3   7   0       19.21       20.29      1.31 o 
   4   7   0        0.23        1.20      1.03 o 
   5   7   0       53.55       56.49      4.29 o 
   6   7   0       50.30       44.85      3.67 o 
   7   7   0        3.54        5.57      2.17 o 
   8   7   0        5.92        4.49      2.13 o 
   0   8   0      760.46      833.03     16.71 o 
   1   8   0       38.71       55.78      7.34 o 
   2   8   0       61.68       67.97      3.65 o 
   3   8   0       28.28       29.06      3.30 o 
   4   8   0       81.74       80.85     10.48 o 
   5   8   0       92.77      104.75      6.62 o 
   6   8   0      124.34      108.89      8.04 o 
   7   8   0        2.32        3.47      1.92 o 
   8   8   0        2.21        2.00      2.41 o 
   1   9   0      379.45      344.48     32.55 o 
   2   9   0        0.07        0.71      0.77 o 
   3   9   0       12.18       15.88      2.38 o 
   4   9   0       98.72      102.06     12.18 o 
   5   9   0       10.19        6.96      2.03 o 
   6   9   0        1.28        3.45      1.97 o 
   7   9   0        2.57        2.58      2.23 o 
   0  10   0       65.63       60.62      5.40 o 
   1  10   0      223.31      183.69     16.00 o 
   2  10   0        0.56        0.99      1.18 o 
   3  10   0        9.03        6.29      2.27 o 
   4  10   0      214.27      208.15     25.05 o 
   5  10   0       32.22       40.38      3.50 o 
   6  10   0        1.27        1.07      1.94 o 
   7  10   0        5.77        6.98      2.80 o 
   1  11   0        0.03        0.62      1.49 o 
   2  11   0      110.24      101.48      8.45 o 
   3  11   0        5.00        7.44      2.70 o 
   4  11   0       62.53       66.56      8.71 o 
   5  11   0       55.27       56.69     16.30 o 
   6  11   0        0.39        1.02      2.55 o 
   7  11   0        1.50        2.55      2.50 o 
   0  12   0       51.45       52.68      5.91 o 
   1  12   0        6.25       10.21      2.54 o 
   2  12   0       12.78       15.25      2.50 o 
   3  12   0       35.83       37.96      6.62 o 
   4  12   0        0.72        5.60      2.71 o 
   5  12   0       10.88        8.15      4.08 o 
   6  12   0        1.22        2.24      3.46 o 
   1  13   0       96.92       98.92      6.52 o 
   2  13   0        6.12        7.25      2.11 o 
   3  13   0       19.33       17.94      3.53 o 
   4  13   0        0.14       -0.34      2.41 o 
   5  13   0        0.32        4.79      4.08 o 
   6  13   0        1.70       -0.63      2.45 o 
   0  14   0      126.08      122.37      9.48 o 
   1  14   0       27.51       29.72      3.47 o 
   2  14   0       20.30       25.80      3.16 o 
   3  14   0        0.04       -0.66      2.45 o 
   4  14   0        6.18        4.68      2.79 o 
   5  14   0        1.33        1.02      3.67 o 
   1  15   0       24.47       28.83      3.39 o 
   2  15   0       40.83       51.98      7.79 o 
   3  15   0        0.12       -0.36      2.45 o 
   4  15   0        5.21        7.44      3.67 o 
   5  15   0        0.87        2.73      2.73 o 
   0  16   0       44.11       46.69      5.25 o 
   1  16   0        0.97        1.13      2.02 o 
   2  16   0       68.46       80.59      9.42 o 
   3  16   0        8.09        8.48      2.93 o 
   4  16   0        4.37        1.70      2.71 o 
   1  17   0        5.25        5.30      2.02 o 
   2  17   0        3.73        4.72      2.61 o 
   3  17   0        0.60        0.22      2.62 o 
   0  18   0        1.10        1.85      2.90 o 
   1  18   0        0.44       -0.80      1.74 o 
   2  18   0        3.91        3.55      2.45 o 
  -9   0   1        0.17        0.82      3.16 o 
  -7   0   1      133.10      132.96      9.88 o 
  -5   0   1       95.17      101.49      4.80 o 
  -3   0   1       20.31       18.93      1.59 o 
  -1   0   1      434.52      406.91     55.03 o 
   1   0   1      402.24      535.21      8.25 o 
   3   0   1      304.25      307.90      9.48 o 
   5   0   1       31.23       29.45      4.79 o 
   7   0   1        7.01       14.37      4.48 o 
  -9   1   1        0.52        1.67      2.42 o 
  -8   1   1        1.49        1.67      2.23 o 
  -7   1   1        3.60        5.87      2.48 o 
  -6   1   1       30.03       29.80      2.96 o 
  -5   1   1       31.51       31.48      2.25 o 
  -4   1   1      845.06      737.08     13.07 o 
  -3   1   1      471.52      383.91      5.90 o 
  -2   1   1        0.59        0.60      0.39 o 
  -1   1   1     1492.84     1350.38     74.78 o 
   0   1   1      831.64      936.82    100.54 o 
   1   1   1     6191.23     6757.07    768.62 o 
   2   1   1      448.44      521.45     26.73 o 
   3   1   1       21.67       26.26      2.23 o 
   4   1   1       71.57       69.59      3.08 o 
   5   1   1      115.31      111.95      4.42 o 
   6   1   1       38.39       33.74      4.03 o 
   7   1   1       44.81       44.02      4.97 o 
   8   1   1        8.21       11.08      3.88 o 
  -9   2   1        2.04        3.38      2.59 o 
  -8   2   1        0.48        0.93      2.15 o 
  -7   2   1        4.56        2.83      1.77 o 
  -6   2   1        8.31       13.60      2.22 o 
  -5   2   1       53.92       40.90      3.63 o 
  -4   2   1        8.74        6.40      1.11 o 
  -3   2   1        5.36        5.90      0.89 o 
  -2   2   1    42959.82    36611.32   1030.39 o 
  -1   2   1      102.04      103.13      9.61 o 
   0   2   1        3.25        6.40      1.04 o 
   1   2   1      145.43      170.30     15.50 o 
   2   2   1        6.27        8.59      1.15 o 
   3   2   1       27.41       32.35      1.96 o 
   4   2   1      118.47      102.89      6.56 o 
   5   2   1      110.19      106.44      5.80 o 
   6   2   1       11.20        9.63      2.16 o 
   7   2   1        3.69        6.24      2.56 o 
   8   2   1        0.96        1.56      1.96 o 
  -9   3   1        1.71        4.16      2.52 o 
  -8   3   1        0.21        1.21      1.84 o 
  -7   3   1        4.66        4.35      1.92 o 
  -6   3   1        1.29        2.56      1.43 o 
  -5   3   1      206.61      156.58      7.38 o 
  -4   3   1      236.13      177.95      3.91 o 
  -3   3   1      438.66      398.42      7.45 o 
  -2   3   1       76.05       53.91      2.52 o 
  -1   3   1     3103.15     2833.94    216.30 o 
   0   3   1      521.18      608.64     56.88 o 
   1   3   1     2252.26     2222.47    293.24 o 
   2   3   1        7.33       11.42      2.03 o 
   3   3   1      244.73      220.29     13.47 o 
   4   3   1      971.29      980.22     61.06 o 
   5   3   1        1.40       -0.33      1.19 o 
   6   3   1       15.73       18.29      2.58 o 
   7   3   1        0.17        1.65      1.74 o 
   8   3   1        0.15       -0.47      2.30 o 
  -8   4   1        0.60        2.90      2.04 o 
  -7   4   1       12.92       11.05      2.60 o 
  -6   4   1        9.20        5.83      1.84 o 
  -5   4   1        1.64        0.71      1.00 o 
  -4   4   1     1796.94     1557.55     45.05 o 
  -3   4   1       32.32       36.98      2.06 o 
  -2   4   1       26.03       29.10      2.79 o 
  -1   4   1      915.27      804.77     33.71 o 
   0   4   1      181.70      185.90     19.18 o 
   1   4   1      553.97      683.41     83.75 o 
   2   4   1      826.78      777.15     53.17 o 
   3   4   1     1847.95     1797.85    165.14 o 
   4   4   1      108.38      109.36      6.06 o 
   5   4   1       10.40        9.19      1.88 o 
   6   4   1        4.00        5.89      2.02 o 
   7   4   1        3.35        3.49      1.62 o 
   8   4   1        0.00        0.33      2.20 o 
  -8   5   1        0.02        1.23      1.92 o 
  -7   5   1       10.29       11.07      2.49 o 
  -6   5   1        0.00       -0.29      1.19 o 
  -5   5   1       91.34       82.45      4.29 o 
  -4   5   1      345.34      304.58      8.42 o 
  -3   5   1      467.02      376.25     15.41 o 
  -2   5   1      149.58      178.22     14.73 o 
  -1   5   1      696.36      599.79     27.59 o 
   0   5   1      481.96      532.70     49.79 o 
   1   5   1       95.42      112.22     14.31 o 
   2   5   1       23.99       31.12      3.21 o 
   3   5   1      441.66      450.52     23.42 o 
   4   5   1       33.60       45.66      3.09 o 
   5   5   1       61.32       67.52      5.89 o 
   6   5   1       10.36       12.37      2.01 o 
   7   5   1        0.71        1.77      1.81 o 
   8   5   1        3.86        4.76      2.15 o 
  -8   6   1       32.82       28.88      3.89 o 
  -7   6   1        8.45       10.49      2.47 o 
  -6   6   1       49.36       42.51      4.82 o 
  -5   6   1        0.94        1.37      1.19 o 
  -4   6   1        0.40        0.54      1.05 o 
  -3   6   1      309.70      279.38     38.53 o 
  -2   6   1      795.09      838.61     57.36 o 
  -1   6   1        4.59        5.99      0.68 o 
   0   6   1      997.98     1188.94    116.79 o 
   1   6   1     2528.32     2934.27    278.76 o 
   2   6   1      417.87      417.72     34.71 o 
   3   6   1       61.44       57.61      3.34 o 
   4   6   1       15.51       16.01      2.47 o 
   5   6   1        3.01        3.23      1.49 o 
   6   6   1       25.19       22.76      2.94 o 
   7   6   1        0.82        0.95      1.59 o 
   8   6   1        3.70        5.43      2.37 o 
  -8   7   1        0.02        1.89      2.15 o 
  -7   7   1       44.96       41.60      4.08 o 
  -6   7   1        2.27        0.24      1.51 o 
  -5   7   1        0.07       -0.65      1.40 o 
  -4   7   1       98.22       99.61      8.54 o 
  -3   7   1       19.81       22.29      1.94 o 
  -2   7   1      181.40      154.02      7.65 o 
  -1   7   1     1268.08     1285.20     42.71 o 
   0   7   1      506.39      666.75     75.65 o 
   1   7   1     1327.39     1810.27    189.37 o 
   2   7   1       88.78       81.05      7.86 o 
   3   7   1      251.90      276.67     19.92 o 
   4   7   1       68.49       66.09      5.99 o 
   5   7   1       36.95       32.26      3.00 o 
   6   7   1        2.48        2.93      1.80 o 
   7   7   1        2.29        1.58      1.93 o 
   8   7   1        0.64        0.39      1.82 o 
  -8   8   1        0.79        1.28      2.02 o 
  -7   8   1       18.99       19.27      3.03 o 
  -6   8   1       85.58       78.32      5.01 o 
  -5   8   1       42.01       44.54      3.88 o 
  -4   8   1        0.04        2.35      1.02 o 
  -3   8   1      275.17      276.76     18.84 o 
  -2   8   1       10.12       12.18      1.13 o 
  -1   8   1       75.06       79.44      3.15 o 
   0   8   1      170.95      203.60     19.82 o 
   1   8   1       95.12      112.61     14.44 o 
   2   8   1       47.23       58.02      6.20 o 
   3   8   1      110.68      126.97     11.56 o 
   4   8   1        0.97        1.06      1.03 o 
   5   8   1        6.51        4.72      1.73 o 
   6   8   1       22.03       23.89      3.08 o 
   7   8   1        5.00        3.30      2.01 o 
  -8   9   1        2.90        3.81      2.13 o 
  -7   9   1       11.04        9.70      3.22 o 
  -6   9   1        2.33        2.53      1.85 o 
  -5   9   1       55.99       59.01      5.31 o 
  -4   9   1       96.28       95.72     10.19 o 
  -3   9   1        0.43        0.38      0.99 o 
  -2   9   1      134.36      140.25     10.36 o 
  -1   9   1       48.97       43.08      3.21 o 
   0   9   1        9.82       10.20      1.60 o 
   1   9   1      601.41      738.55     92.21 o 
   2   9   1      165.98      177.70     24.18 o 
   3   9   1      204.13      216.53     50.49 o 
   4   9   1       17.38       19.96      2.88 o 
   5   9   1       30.74       30.27      3.23 o 
   6   9   1        0.18        0.93      1.77 o 
   7   9   1        0.17        0.06      2.16 o 
  -7  10   1        0.86        1.79      1.67 o 
  -6  10   1        0.75        2.02      1.84 o 
  -5  10   1       21.07       22.60      2.52 o 
  -4  10   1       83.66       92.22      9.22 o 
  -3  10   1       14.08       13.09      2.80 o 
  -2  10   1      158.58      151.18     12.02 o 
  -1  10   1       81.45       77.30      7.79 o 
   0  10   1      125.26      123.32      6.09 o 
   1  10   1       10.92       17.35      2.10 o 
   2  10   1       84.78       64.89      7.47 o 
   3  10   1      391.77      421.90     45.27 o 
   4  10   1      303.62      300.96     32.21 o 
   5  10   1        5.72        5.62      2.05 o 
   6  10   1        2.72        3.83      2.02 o 
   7  10   1        0.19        0.02      2.34 o 
  -7  11   1        0.68        2.60      2.59 o 
  -6  11   1        0.02       -0.02      2.30 o 
  -5  11   1       14.20       12.56      4.02 o 
  -4  11   1        0.40       -0.94      1.91 o 
  -3  11   1      237.84      227.55     29.60 o 
  -2  11   1        8.84        8.86      2.38 o 
  -1  11   1        0.33        0.15      1.51 o 
   0  11   1       11.46       11.50      1.89 o 
   1  11   1        4.45        6.48      1.67 o 
   2  11   1       19.17       19.13      2.37 o 
   3  11   1       57.71       53.58      8.92 o 
   4  11   1       20.60       18.59      6.11 o 
   5  11   1        0.30       -0.70      2.90 o 
   6  11   1        9.26       12.47      5.86 o 
   7  11   1        0.01        1.43      3.26 o 
  -7  12   1        0.06        1.05      2.44 o 
  -6  12   1        0.03        1.34      2.26 o 
  -5  12   1        1.89        2.31      2.39 o 
  -4  12   1        4.94        6.30      2.17 o 
  -3  12   1       10.79       13.27      3.17 o 
  -2  12   1       23.60       18.20      3.28 o 
  -1  12   1       95.18       84.81      5.89 o 
   0  12   1        9.65        9.90      2.03 o 
   1  12   1       10.34       10.90      2.12 o 
   2  12   1      360.03      338.20     31.61 o 
   3  12   1       89.96      109.99     18.65 o 
   4  12   1        0.03       -0.17      2.48 o 
   5  12   1       43.87       39.59      8.20 o 
   6  12   1        1.06        2.85      3.36 o 
  -6  13   1        7.96        5.40      2.73 o 
  -5  13   1        6.09        5.64      2.59 o 
  -4  13   1       25.73       24.20      4.21 o 
  -3  13   1        5.18        5.88      2.20 o 
  -2  13   1        4.46        2.58      1.87 o 
  -1  13   1       51.70       52.92      3.80 o 
   0  13   1      114.85      119.13      7.08 o 
   1  13   1      105.77      104.69      9.47 o 
   2  13   1       44.85       54.44      5.22 o 
   3  13   1       75.78       73.63      9.32 o 
   4  13   1        0.25       -0.58      2.34 o 
   5  13   1        1.38        3.81      2.81 o 
   6  13   1        1.22        4.38      4.18 o 
  -6  14   1        1.34        4.28      2.73 o 
  -5  14   1        0.34        0.27      2.33 o 
  -4  14   1        0.37        2.51      2.85 o 
  -3  14   1        0.17        0.46      1.81 o 
  -2  14   1       48.81       53.96      4.19 o 
  -1  14   1        0.79        0.42      1.71 o 
   0  14   1      270.59      262.93     15.74 o 
   1  14   1       65.28       71.53      5.36 o 
   2  14   1        1.56        3.03      2.62 o 
   3  14   1        1.05        1.28      2.95 o 
   4  14   1        0.70        2.10      2.45 o 
   5  14   1        2.83        1.32      3.67 o 
  -5  15   1        1.43        2.82      3.00 o 
  -4  15   1        0.21        1.28      2.68 o 
  -3  15   1        0.94       -2.09      2.60 o 
  -2  15   1        3.40        5.54      2.11 o 
  -1  15   1       21.72       28.05      4.19 o 
   0  15   1        0.62        1.59      1.88 o 
   1  15   1       31.81       35.44      5.76 o 
   2  15   1        4.57        7.58      2.99 o 
   3  15   1       10.77       13.06      3.81 o 
   4  15   1        0.12        1.71      2.48 o 
   5  15   1        0.67        0.61      3.16 o 
  -4  16   1        2.62        4.25      2.86 o 
  -3  16   1        9.56       10.62      3.02 o 
  -2  16   1       15.91       18.94      3.27 o 
  -1  16   1        3.31        4.28      2.24 o 
   0  16   1        0.26        0.85      1.96 o 
   1  16   1        0.04       -0.36      1.99 o 
   2  16   1       28.92       32.48      5.08 o 
   3  16   1        0.72       -0.89      2.88 o 
   4  16   1        0.12       -0.31      3.87 o 
  -3  17   1       14.66       20.06      6.83 o 
  -2  17   1        2.00        3.73      2.78 o 
  -1  17   1        1.22        1.37      1.83 o 
   0  17   1        5.08        6.79      2.61 o 
   1  17   1        2.92        3.66      2.31 o 
   2  17   1       19.99       29.09      5.01 o 
   3  17   1        1.52        4.85      3.01 o 
  -2  18   1        0.04        0.92      2.52 o 
  -1  18   1        0.38        2.57      1.95 o 
   0  18   1        4.04        6.91      2.20 o 
   1  18   1        0.30       -0.36      2.84 o 
   2  18   1        0.71        3.53      3.92 o 
  -8   0   2        7.56       10.09      4.08 o 
  -6   0   2        2.74        3.57      2.45 o 
  -4   0   2        2.82        3.44      0.91 o 
  -2   0   2        2.42        2.44      0.58 o 
   0   0   2     6469.97     8601.83     57.97 o 
   2   0   2     2984.71     3518.57     33.42 o 
   4   0   2      269.70      256.76     10.29 o 
   6   0   2        2.38        2.45      3.06 o 
   8   0   2        4.76        3.67      4.08 o 
  -9   1   2        0.20        0.45      2.30 o 
  -8   1   2        3.02        4.77      2.59 o 
  -7   1   2       22.48       24.77      3.04 o 
  -6   1   2       18.35       22.95      2.64 o 
  -5   1   2       10.76       12.28      1.41 o 
  -4   1   2       11.41       13.12      1.00 o 
  -3   1   2      315.56      283.85      6.99 o 
  -2   1   2        0.84        0.72      0.45 o 
  -1   1   2     7022.27     7435.15    649.21 o 
   0   1   2     1377.78     1435.17    144.65 o 
   1   1   2      349.16      399.82     52.37 o 
   2   1   2      844.52      842.87     84.21 o 
   3   1   2      745.17      692.17     44.32 o 
   4   1   2        1.16        2.70      1.40 o 
   5   1   2      240.00      221.67      7.74 o 
   6   1   2       15.30       13.96      2.99 o 
   7   1   2        0.90        2.09      2.56 o 
   8   1   2        0.60       -3.13      2.09 o 
  -9   2   2        9.92       12.47      3.30 o 
  -8   2   2        0.04       -0.01      2.39 o 
  -7   2   2        8.66        8.34      2.14 o 
  -6   2   2       16.39       18.01      2.35 o 
  -5   2   2        0.83        1.07      0.91 o 
  -4   2   2        4.47        4.43      0.99 o 
  -3   2   2      108.02      110.65      4.12 o 
  -2   2   2    22961.08    19597.88    439.08 o 
  -1   2   2     2049.69     2042.67    116.72 o 
   0   2   2        6.25        7.63      1.05 o 
   1   2   2     1363.60     1498.73    218.40 o 
   2   2   2       77.51       87.43     10.40 o 
   3   2   2       16.52       20.43      1.92 o 
   4   2   2        1.28        0.89      1.17 o 
   5   2   2       40.15       33.37      3.07 o 
   6   2   2        1.72        1.30      1.90 o 
   7   2   2        1.13        0.79      2.32 o 
   8   2   2        3.50       -0.74      2.41 o 
  -9   3   2        6.32        4.33      2.54 o 
  -8   3   2        1.06        0.13      1.71 o 
  -7   3   2        0.17       -0.28      1.48 o 
  -6   3   2       21.76       22.22      2.70 o 
  -5   3   2       16.46       16.87      1.79 o 
  -4   3   2      185.48      155.61      5.90 o 
  -3   3   2      827.97      646.56      9.54 o 
  -2   3   2      108.27       84.10      5.22 o 
  -1   3   2     2613.31     2728.07    147.40 o 
   0   3   2     1300.19     1468.27    151.56 o 
   1   3   2      116.82      162.61     21.37 o 
   2   3   2        3.98        2.81      0.84 o 
   3   3   2     1437.83     1502.24    130.13 o 
   4   3   2       22.83       27.93      4.18 o 
   5   3   2        0.23        0.54      1.29 o 
   6   3   2        1.52        0.98      1.52 o 
   7   3   2        0.44       -0.04      2.03 o 
   8   3   2        0.61        4.33      2.78 o 
  -9   4   2        0.91        2.71      2.13 o 
  -8   4   2        0.13        0.71      1.76 o 
  -7   4   2        4.10        3.71      1.93 o 
  -6   4   2       10.06       11.14      1.72 o 
  -5   4   2        3.90        4.18      1.24 o 
  -4   4   2     5423.50     4558.67    143.25 o 
  -3   4   2       81.83       73.28      2.40 o 
  -2   4   2      244.14      218.17     14.27 o 
  -1   4   2      935.73      932.77     40.75 o 
   0   4   2     5948.35     6073.14    727.42 o 
   1   4   2       74.91       79.04      7.23 o 
   2   4   2      480.75      433.64     42.53 o 
   3   4   2       19.98       20.26      1.97 o 
   4   4   2        0.42        0.31      1.03 o 
   5   4   2       53.96       53.39      3.35 o 
   6   4   2        0.27        0.36      1.45 o 
   7   4   2        0.01        0.58      1.79 o 
   8   4   2        0.24        0.78      2.39 o 
  -8   5   2        9.37        9.10      2.74 o 
  -7   5   2        2.41        4.84      2.02 o 
  -6   5   2       32.47       29.98      2.58 o 
  -5   5   2       12.42       14.22      1.76 o 
  -4   5   2      327.08      283.88     11.81 o 
  -3   5   2      186.12      159.41     13.23 o 
  -2   5   2      357.10      293.96     25.68 o 
  -1   5   2      204.10      234.89     11.75 o 
   0   5   2      536.12      546.04     52.77 o 
   1   5   2     2209.81     2562.91    278.30 o 
   2   5   2      919.75      984.88    102.12 o 
   3   5   2       55.75       54.07      4.30 o 
   4   5   2        5.35       11.14      1.79 o 
   5   5   2       17.17       21.16      2.62 o 
   6   5   2        0.46       -0.58      1.38 o 
   7   5   2        1.36        1.34      1.85 o 
   8   5   2        1.74        5.08      2.92 o 
  -8   6   2        7.45        9.79      2.77 o 
  -7   6   2       21.19       26.62      3.46 o 
  -6   6   2      367.20      279.67     14.15 o 
  -5   6   2       49.26       44.85      3.14 o 
  -4   6   2        7.57        8.57      1.15 o 
  -3   6   2        4.78        7.53      0.98 o 
  -2   6   2      122.62      115.27      5.55 o 
  -1   6   2      397.95      367.49     18.55 o 
   0   6   2       36.76       37.01      2.91 o 
   1   6   2     1210.29     1367.95    178.75 o 
   2   6   2      220.79      204.50     17.99 o 
   3   6   2        1.36        2.69      0.89 o 
   4   6   2       11.25        8.48      1.71 o 
   5   6   2       20.39       23.64      2.84 o 
   6   6   2       28.36       28.22      3.32 o 
   7   6   2        1.11       -0.24      1.82 o 
   8   6   2        0.92        1.63      2.12 o 
  -8   7   2        1.09        4.99      2.38 o 
  -7   7   2        3.61        4.65      2.20 o 
  -6   7   2      267.30      228.49      9.43 o 
  -5   7   2      151.10      136.33     11.74 o 
  -4   7   2        0.00        0.07      0.78 o 
  -3   7   2       30.69       23.99      2.28 o 
  -2   7   2       16.75       20.95      1.18 o 
  -1   7   2     1459.11     1600.39     83.60 o 
   0   7   2      336.01      319.84     26.54 o 
   1   7   2       34.62       43.90      4.58 o 
   2   7   2       16.73       15.64      1.18 o 
   3   7   2        2.17        2.78      2.05 o 
   4   7   2       44.56       55.02      5.69 o 
   5   7   2        4.21        4.74      1.77 o 
   6   7   2        2.12        3.00      1.92 o 
   7   7   2        3.55        2.40      2.13 o 
  -8   8   2       22.38       21.89      3.52 o 
  -7   8   2        1.51        0.94      1.94 o 
  -6   8   2       16.71       16.71      2.35 o 
  -5   8   2        4.21        5.67      1.57 o 
  -4   8   2       39.71       35.27      2.99 o 
  -3   8   2       53.65       52.78      2.87 o 
  -2   8   2      147.31      128.76      4.99 o 
  -1   8   2      862.77      811.52     35.81 o 
   0   8   2      205.00      252.38     27.90 o 
   1   8   2      835.21     1146.46    122.91 o 
   2   8   2        0.93        1.26      0.62 o 
   3   8   2       16.14       15.26      1.89 o 
   4   8   2        4.75       10.33      4.94 o 
   5   8   2        5.01        5.93      1.88 o 
   6   8   2       19.35       17.70      2.90 o 
   7   8   2        1.13        2.64      1.91 o 
  -8   9   2       12.30       12.51      3.66 o 
  -7   9   2        0.00        0.70      1.92 o 
  -6   9   2        5.50        7.34      2.15 o 
  -5   9   2       74.44       64.56      5.44 o 
  -4   9   2       38.37       38.15      2.79 o 
  -3   9   2        0.82        1.71      0.86 o 
  -2   9   2       52.87       53.69      1.86 o 
  -1   9   2      606.07      650.30     31.47 o 
   0   9   2       25.52       25.15      1.89 o 
   1   9   2       12.88       18.29      2.90 o 
   2   9   2      313.05      342.50     47.87 o 
   3   9   2        5.43        7.89      1.83 o 
   4   9   2        4.22        5.15      1.84 o 
   5   9   2        2.33        0.79      1.72 o 
   6   9   2       12.22       13.45      2.75 o 
   7   9   2        1.39        2.55      2.45 o 
  -7  10   2        0.57        1.84      1.98 o 
  -6  10   2        3.00        3.86      2.02 o 
  -5  10   2        0.33       -0.34      1.47 o 
  -4  10   2       48.17       47.31      5.60 o 
  -3  10   2        0.01        0.65      1.24 o 
  -2  10   2       65.92       58.91      5.13 o 
  -1  10   2        9.01        6.81      1.59 o 
   0  10   2        0.11        0.34      0.92 o 
   1  10   2      115.79      110.99      7.93 o 
   2  10   2       50.98       48.64      8.17 o 
   3  10   2       12.77        8.14      5.55 o 
   4  10   2       70.85       73.30      7.51 o 
   5  10   2        1.23        3.80      2.02 o 
   6  10   2        0.20        0.88      1.97 o 
   7  10   2        0.44        1.93      2.06 o 
  -7  11   2        0.18        4.11      2.84 o 
  -6  11   2        4.56        4.07      2.45 o 
  -5  11   2        3.17        1.99      2.23 o 
  -4  11   2        1.15        2.40      2.05 o 
  -3  11   2       64.85       60.08      5.54 o 
  -2  11   2       81.56       67.90      5.68 o 
  -1  11   2        4.03        3.36      1.40 o 
   0  11   2       49.45       48.64      3.00 o 
   1  11   2       89.45       97.65     10.67 o 
   2  11   2       34.54       32.73      2.88 o 
   3  11   2       43.97       44.63      7.03 o 
   4  11   2        0.68        1.07      2.31 o 
   5  11   2       12.37       11.78      3.29 o 
   6  11   2        0.03        0.68      2.70 o 
  -7  12   2        0.01        0.40      2.45 o 
  -6  12   2        2.34        5.63      2.85 o 
  -5  12   2        3.21        1.11      2.27 o 
  -4  12   2       75.27       67.04      5.22 o 
  -3  12   2        0.68        0.79      1.61 o 
  -2  12   2      297.96      250.45      9.56 o 
  -1  12   2       52.69       61.27      5.04 o 
   0  12   2       73.67       66.73      6.39 o 
   1  12   2      158.11      145.75     11.76 o 
   2  12   2      263.65      223.89     19.10 o 
   3  12   2        2.95        2.41      2.32 o 
   4  12   2        1.50        1.70      2.56 o 
   5  12   2        9.70       13.88      3.40 o 
   6  12   2        0.01        2.60      2.66 o 
  -6  13   2        0.72        3.35      2.56 o 
  -5  13   2        0.35        1.22      2.45 o 
  -4  13   2        0.03        1.40      2.30 o 
  -3  13   2       12.33       11.84      3.15 o 
  -2  13   2       37.61       40.14      3.55 o 
  -1  13   2        0.18        1.04      1.73 o 
   0  13   2        9.43        9.08      2.20 o 
   1  13   2        0.10        0.28      1.68 o 
   2  13   2        8.06        7.92      2.83 o 
   3  13   2       20.70       19.40      3.74 o 
   4  13   2       12.03       10.78      3.56 o 
   5  13   2        1.47        5.84      3.08 o 
   6  13   2        0.73       -0.31      3.16 o 
  -6  14   2        6.48       12.07      3.57 o 
  -5  14   2        2.07        1.64      2.50 o 
  -4  14   2        0.00       -0.30      2.16 o 
  -3  14   2        9.70        8.89      3.46 o 
  -2  14   2        5.71        6.06      2.15 o 
  -1  14   2        3.13        3.58      1.91 o 
   0  14   2       10.28        9.51      2.52 o 
   1  14   2       12.01        9.75      2.44 o 
   2  14   2        0.00        0.01      2.26 o 
   3  14   2        1.51        0.77      2.58 o 
   4  14   2        2.64        3.22      2.77 o 
   5  14   2        0.30        4.68      3.20 o 
  -5  15   2        0.12        0.96      2.68 o 
  -4  15   2        0.66        1.09      2.41 o 
  -3  15   2        0.91       -2.21      2.39 o 
  -2  15   2       11.94       14.10      2.84 o 
  -1  15   2      111.02      107.67      5.67 o 
   0  15   2      100.54      108.54     11.49 o 
   1  15   2       35.97       39.64      3.92 o 
   2  15   2        0.52        0.27      2.73 o 
   3  15   2        1.16        2.95      2.95 o 
   4  15   2        0.08       -1.16      2.67 o 
  -4  16   2        1.56        1.00      2.62 o 
  -3  16   2        3.65        2.11      2.51 o 
  -2  16   2        9.99       11.75      3.58 o 
  -1  16   2        8.68       12.41      2.81 o 
   0  16   2        0.44        1.24      2.11 o 
   1  16   2        0.76        2.33      2.18 o 
   2  16   2       53.44       58.79      9.02 o 
   3  16   2        0.01        0.81      2.96 o 
   4  16   2        2.89        4.02      2.84 o 
  -3  17   2       15.59       19.62      4.19 o 
  -2  17   2        1.69        6.12      2.88 o 
  -1  17   2        0.31       -1.26      1.97 o 
   0  17   2        0.03        0.71      2.20 o 
   1  17   2       18.43       22.33      3.51 o 
   2  17   2       18.10       25.40      4.80 o 
   3  17   2        0.92        1.57      3.12 o 
  -2  18   2        6.05       10.19      5.55 o 
  -1  18   2        0.16       -0.35      2.26 o 
   0  18   2        0.79        3.98      2.34 o 
   1  18   2        0.04        2.44      3.08 o 
  -9   0   3        0.03        0.71      2.95 o 
  -7   0   3        2.85        1.32      2.34 o 
  -5   0   3       35.66       33.03      3.93 o 
  -3   0   3      439.76      402.80      8.47 o 
  -1   0   3     1032.32     1096.93     49.83 o 
   1   0   3       65.87       79.06      4.28 o 
   3   0   3     1386.26     1634.37     25.17 o 
   5   0   3       16.72       20.38      4.69 o 
   7   0   3       45.09       60.72      8.97 o 
  -9   1   3        0.49        1.05      2.15 o 
  -8   1   3        0.63        0.75      2.19 o 
  -7   1   3        0.00       -0.02      1.55 o 
  -6   1   3       17.85       17.10      2.30 o 
  -5   1   3       27.44       32.36      1.96 o 
  -4   1   3       33.50       34.51      1.66 o 
  -3   1   3      583.82      541.37     14.01 o 
  -2   1   3      772.72      645.65     25.68 o 
  -1   1   3      120.45      142.46     10.18 o 
   0   1   3      900.62      981.29     69.45 o 
   1   1   3      804.10     1046.47     10.95 o 
   2   1   3      213.45      229.09      5.66 o 
   3   1   3       46.57       48.86      3.19 o 
   4   1   3        6.02        7.98      2.09 o 
   5   1   3       24.86       23.94      3.53 o 
   6   1   3       21.82       31.32      4.39 o 
   7   1   3       12.79       10.44      3.64 o 
   8   1   3       11.13       20.48      4.11 o 
  -9   2   3        0.05        1.12      2.23 o 
  -8   2   3        0.32        2.06      2.26 o 
  -7   2   3        5.49        5.40      1.85 o 
  -6   2   3        8.06        6.37      1.67 o 
  -5   2   3        3.37        4.93      1.15 o 
  -4   2   3       13.11       12.65      1.36 o 
  -3   2   3      226.76      188.90      6.57 o 
  -2   2   3        7.15        9.43      1.44 o 
  -1   2   3        7.32       20.72      4.14 o 
   0   2   3     5365.23     5615.46    582.70 o 
   1   2   3     1693.39     1840.86    192.99 o 
   2   2   3        0.47        0.03      0.70 o 
   3   2   3       50.77       47.10      5.28 o 
   4   2   3        4.02        0.61      1.11 o 
   5   2   3        0.21        2.09      1.83 o 
   6   2   3       11.81       13.08      3.10 o 
   7   2   3        0.42        0.36      2.45 o 
   8   2   3        2.03        6.45      2.96 o 
  -9   3   3        0.01        1.83      2.31 o 
  -8   3   3        1.15        1.13      1.79 o 
  -7   3   3        0.06       -0.58      1.39 o 
  -6   3   3       16.23       21.69      2.10 o 
  -5   3   3        0.01       -0.28      0.93 o 
  -4   3   3       71.60       76.38      3.79 o 
  -3   3   3      790.46      706.64     23.57 o 
  -2   3   3      863.38      737.17     32.09 o 
  -1   3   3      482.35      480.24     46.35 o 
   0   3   3        5.84        4.79      0.71 o 
   1   3   3     2204.06     2515.16    322.96 o 
   2   3   3      276.31      265.23     37.58 o 
   3   3   3      251.08      227.28     25.49 o 
   4   3   3      123.65      120.22     14.24 o 
   5   3   3      197.20      183.89     15.27 o 
   6   3   3        0.01        0.74      1.87 o 
   7   3   3       10.74       10.49      3.41 o 
   8   3   3        0.65        3.38      2.65 o 
  -9   4   3        8.53       17.36      4.03 o 
  -8   4   3        1.75        2.57      2.02 o 
  -7   4   3        0.05        0.36      1.60 o 
  -6   4   3        0.04        0.23      1.03 o 
  -5   4   3       24.68       26.35      2.10 o 
  -4   4   3     2670.01     2321.88     68.85 o 
  -3   4   3       40.50       54.44      3.83 o 
  -2   4   3      571.16      606.74     24.57 o 
  -1   4   3       21.23       20.66      1.81 o 
   0   4   3      162.57      169.17     17.09 o 
   1   4   3       10.08       11.97      1.32 o 
   2   4   3        4.27        4.26      0.96 o 
   3   4   3        1.29        2.22      1.15 o 
   4   4   3      258.01      246.92     24.75 o 
   5   4   3        7.53        6.67      1.86 o 
   6   4   3        4.32        3.35      1.81 o 
   7   4   3        6.09        5.41      2.79 o 
   8   4   3        0.21        3.24      2.76 o 
  -9   5   3        6.79        9.18      3.13 o 
  -8   5   3       24.83       26.94      3.69 o 
  -7   5   3       10.76        9.35      2.27 o 
  -6   5   3       27.80       26.73      2.48 o 
  -5   5   3       40.84       41.46      2.40 o 
  -4   5   3       71.70       64.99      2.68 o 
  -3   5   3     2306.24     2404.05    181.29 o 
  -2   5   3     1373.60     1385.49     40.75 o 
  -1   5   3     1555.34     1487.30    122.37 o 
   0   5   3        2.80        2.58      0.59 o 
   1   5   3      275.27      355.33     34.60 o 
   2   5   3     1291.31     1593.56    190.92 o 
   3   5   3        0.02        0.87      1.01 o 
   4   5   3       18.14       15.38      3.10 o 
   5   5   3        2.01        1.12      1.42 o 
   6   5   3       30.70       27.65      3.38 o 
   7   5   3       13.40       13.82      2.98 o 
  -8   6   3        5.45        4.06      2.37 o 
  -7   6   3       10.90       16.54      2.82 o 
  -6   6   3      398.55      307.83      9.37 o 
  -5   6   3        2.96        2.09      1.22 o 
  -4   6   3        0.88        1.97      0.84 o 
  -3   6   3        1.61        1.32      0.65 o 
  -2   6   3      755.44      676.63     24.25 o 
  -1   6   3     1136.46     1240.33     62.73 o 
   0   6   3       41.29       44.00      4.21 o 
   1   6   3       17.03       26.50      3.68 o 
   2   6   3      768.06      814.13     85.68 o 
   3   6   3        0.68        1.58      0.90 o 
   4   6   3       12.34       10.85      1.96 o 
   5   6   3       12.49       14.13      2.40 o 
   6   6   3       24.87       17.74      2.84 o 
   7   6   3        2.42        2.79      2.12 o 
  -8   7   3        3.73        4.41      2.32 o 
  -7   7   3       27.79       33.17      3.66 o 
  -6   7   3        4.06        5.40      1.87 o 
  -5   7   3      169.09      151.61      7.46 o 
  -4   7   3        2.50        3.79      0.98 o 
  -3   7   3       76.22       75.60      5.45 o 
  -2   7   3       42.87       38.88      1.83 o 
  -1   7   3       29.82       25.86      1.80 o 
   0   7   3      964.18     1223.52    108.91 o 
   1   7   3      528.23      620.48     79.91 o 
   2   7   3       47.93       54.66      7.39 o 
   3   7   3       15.07       20.55      2.24 o 
   4   7   3      159.93      167.88     18.74 o 
   5   7   3        1.02       -0.88      1.50 o 
   6   7   3        0.42        0.64      1.85 o 
   7   7   3        4.24        4.28      2.30 o 
  -8   8   3       26.69       25.56      3.72 o 
  -7   8   3        0.50        1.40      1.61 o 
  -6   8   3        5.84        8.37      1.94 o 
  -5   8   3       40.96       37.70      2.70 o 
  -4   8   3       14.47       15.91      1.80 o 
  -3   8   3       22.82       22.57      1.49 o 
  -2   8   3        1.98        3.19      0.77 o 
  -1   8   3      787.60      801.11     52.02 o 
   0   8   3       31.28       29.33      2.20 o 
   1   8   3      288.77      354.44     34.04 o 
   2   8   3        2.71        1.43      0.75 o 
   3   8   3        0.63        0.37      1.12 o 
   4   8   3        0.03        0.54      1.22 o 
   5   8   3        3.67        4.03      1.97 o 
   6   8   3        1.68        0.83      1.78 o 
   7   8   3        1.64        0.77      2.34 o 
  -8   9   3       15.58       14.67      4.58 o 
  -7   9   3       17.03       13.34      2.85 o 
  -6   9   3       13.15       17.79      2.40 o 
  -5   9   3       24.37       25.90      2.58 o 
  -4   9   3       42.88       29.25      5.06 o 
  -3   9   3       21.42       19.90      1.52 o 
  -2   9   3        0.66        0.82      0.70 o 
  -1   9   3       23.19       25.92      2.38 o 
   0   9   3       59.65       77.01      7.94 o 
   1   9   3        3.73        5.91      1.59 o 
   2   9   3       24.96       25.73      7.43 o 
   3   9   3       57.78       62.73      7.70 o 
   4   9   3       28.59       32.27      3.33 o 
   5   9   3        0.00        1.08      1.76 o 
   6   9   3        0.11        0.01      1.91 o 
   7   9   3        0.05        3.77      2.38 o 
  -7  10   3        0.31        0.92      2.47 o 
  -6  10   3       17.22       16.43      3.52 o 
  -5  10   3        0.40        1.24      2.09 o 
  -4  10   3      232.48      204.32      8.10 o 
  -3  10   3      315.26      297.69     18.49 o 
  -2  10   3       47.62       42.79      2.86 o 
  -1  10   3      161.94      160.91      6.28 o 
   0  10   3       27.89       28.95      2.52 o 
   1  10   3        0.74        0.40      1.16 o 
   2  10   3       46.07       50.36      5.97 o 
   3  10   3      106.74      113.94     17.60 o 
   4  10   3        9.51        8.29      2.24 o 
   5  10   3        0.74        0.79      1.93 o 
   6  10   3        0.32        1.72      2.05 o 
  -7  11   3        0.02        0.90      2.45 o 
  -6  11   3        2.40        3.37      2.47 o 
  -5  11   3        3.66        5.51      2.52 o 
  -4  11   3      105.68       94.07      5.87 o 
  -3  11   3       57.63       54.74      4.71 o 
  -2  11   3       56.86       46.63      3.12 o 
  -1  11   3      195.94      182.28      8.89 o 
   0  11   3       56.94       54.42      4.40 o 
   1  11   3        4.06        3.40      1.48 o 
   2  11   3        0.30       -0.12      1.36 o 
   3  11   3       20.15       24.04      3.84 o 
   4  11   3       20.72       23.47      3.99 o 
   5  11   3        0.06        2.40      2.71 o 
   6  11   3        0.05        1.24      3.01 o 
  -7  12   3        0.18        3.22      2.64 o 
  -6  12   3        0.73        0.93      2.39 o 
  -5  12   3        0.12       -0.09      1.98 o 
  -4  12   3        0.86        0.13      2.06 o 
  -3  12   3        0.00        0.67      1.98 o 
  -2  12   3      422.50      365.92      9.81 o 
  -1  12   3        0.52        2.21      1.50 o 
   0  12   3        5.68        7.81      1.95 o 
   1  12   3       35.36       33.30      4.40 o 
   2  12   3       83.13       67.48      5.42 o 
   3  12   3        0.02       -2.48      2.05 o 
   4  12   3        1.23        1.20      2.70 o 
   5  12   3       21.53       24.12      4.39 o 
   6  12   3        1.61        5.66      2.91 o 
  -6  13   3        0.01        1.96      2.48 o 
  -5  13   3        0.01        1.31      2.35 o 
  -4  13   3        4.57        5.77      2.79 o 
  -3  13   3       12.18        8.71      2.77 o 
  -2  13   3       85.27       80.88      5.00 o 
  -1  13   3        4.50        4.38      2.02 o 
   0  13   3       30.28       36.38      3.82 o 
   1  13   3       23.11       22.10      2.96 o 
   2  13   3        1.84        2.88      2.42 o 
   3  13   3        5.68        5.86      2.88 o 
   4  13   3        2.71        8.00      3.38 o 
   5  13   3       33.25       42.53      7.85 o 
  -6  14   3        0.13        2.74      3.11 o 
  -5  14   3        1.65        4.00      2.67 o 
  -4  14   3        2.37        3.41      2.56 o 
  -3  14   3        8.50        7.29      2.78 o 
  -2  14   3        0.01        1.73      2.13 o 
  -1  14   3       30.52       36.86      3.61 o 
   0  14   3      447.67      405.77     35.96 o 
   1  14   3       29.46       29.41      4.58 o 
   2  14   3        0.49        0.74      2.59 o 
   3  14   3       11.31       12.78      3.71 o 
   4  14   3        1.47        3.93      3.02 o 
   5  14   3        0.19        1.08      2.96 o 
  -5  15   3        0.41        0.48      2.49 o 
  -4  15   3        1.31        4.02      2.49 o 
  -3  15   3       10.71       10.29      3.38 o 
  -2  15   3        2.12        1.09      2.39 o 
  -1  15   3        5.05        4.89      2.35 o 
   0  15   3       25.00       31.67      3.76 o 
   1  15   3       23.67       21.34      3.64 o 
   2  15   3        7.98       10.43      3.60 o 
   3  15   3        1.48        2.71      2.92 o 
   4  15   3        4.12        6.92      3.28 o 
  -4  16   3        5.87       10.02      3.28 o 
  -3  16   3        3.51        3.11      2.59 o 
  -2  16   3       19.67       21.28      4.12 o 
  -1  16   3       12.81       12.92      3.59 o 
   0  16   3        2.16        3.36      2.20 o 
   1  16   3        0.69        1.50      2.10 o 
   2  16   3        9.41       10.55      3.89 o 
   3  16   3        2.79        5.66      3.31 o 
  -3  17   3        7.01        7.15      3.13 o 
  -2  17   3        5.63       11.72      3.27 o 
  -1  17   3       17.45       16.57      6.78 o 
   0  17   3        2.52        2.75      2.38 o 
   1  17   3        1.64        0.62      2.86 o 
   2  17   3        7.67        5.59      3.49 o 
  -2  18   3        2.59        5.74      2.70 o 
  -1  18   3        0.54        5.40      2.73 o 
   0  18   3        1.89        4.03      2.85 o 
   1  18   3        0.03        0.77      2.61 o 
  -8   0   4        7.02        6.22      3.77 o 
  -6   0   4        0.17        1.43      1.94 o 
  -4   0   4      555.22      446.34      9.48 o 
  -2   0   4     2385.92     2310.98     81.67 o 
   0   0   4     2604.05     3032.67     29.85 o 
   2   0   4      782.88      895.18     17.32 o 
   4   0   4       48.91       48.09      5.50 o 
   6   0   4       26.39       42.08      7.34 o 
  -9   1   4        0.00        1.85      2.22 o 
  -8   1   4        2.28        1.88      2.38 o 
  -7   1   4        1.63        1.42      1.87 o 
  -6   1   4       24.58       30.71      2.65 o 
  -5   1   4       32.97       28.67      2.39 o 
  -4   1   4      169.54      159.32      3.69 o 
  -3   1   4      147.72      119.34      3.17 o 
  -2   1   4        7.59       11.90      2.02 o 
  -1   1   4      587.71      694.60     40.02 o 
   0   1   4      263.57      286.11      5.72 o 
   1   1   4     1757.40     2256.74     20.58 o 
   2   1   4      118.72      164.48      5.26 o 
   3   1   4       74.88       78.04      4.18 o 
   4   1   4      117.42      133.42      5.94 o 
   5   1   4       16.13       15.03      3.02 o 
   6   1   4        5.99        6.78      2.93 o 
   7   1   4       42.10       41.45      5.65 o 
  -9   2   4        2.95        3.41      2.45 o 
  -8   2   4        0.32       -0.45      1.87 o 
  -7   2   4        0.01        0.61      1.51 o 
  -6   2   4        5.18        8.68      1.80 o 
  -5   2   4       44.12       46.40      3.80 o 
  -4   2   4      137.24       95.44     13.55 o 
  -3   2   4       15.78       11.30      3.02 o 
  -2   2   4      237.19      217.88     16.80 o 
  -1   2   4      142.35      142.39     21.53 o 
   0   2   4       18.65       22.91      1.55 o 
   1   2   4       80.84       88.32      9.78 o 
   2   2   4     1378.27     1609.54    184.91 o 
   3   2   4      400.92      447.49     16.40 o 
   4   2   4        9.33        9.71      2.32 o 
   5   2   4       15.88       15.45      3.21 o 
   6   2   4        0.19        0.24      2.45 o 
   7   2   4        8.36       10.65      3.51 o 
  -9   3   4        0.63        0.61      2.13 o 
  -8   3   4        3.04        5.62      2.63 o 
  -7   3   4        0.23        0.35      1.44 o 
  -6   3   4        4.60        7.26      1.45 o 
  -5   3   4      227.92      195.63      9.51 o 
  -4   3   4      437.87      388.57     13.25 o 
  -3   3   4      133.56      139.59      3.94 o 
  -2   3   4      215.12      206.29      8.56 o 
  -1   3   4     2416.50     2576.42    207.39 o 
   0   3   4      966.69     1075.87     90.92 o 
   1   3   4      249.71      260.48     28.46 o 
   2   3   4       12.72       10.05      2.19 o 
   3   3   4      282.66      287.91     31.83 o 
   4   3   4        5.44        4.65      1.67 o 
   5   3   4       32.75       35.04      4.20 o 
   6   3   4       29.00       27.46      4.21 o 
   7   3   4        1.09       -1.00      2.48 o 
  -9   4   4        0.69        2.67      2.64 o 
  -8   4   4        0.65        2.24      2.27 o 
  -7   4   4        0.55        0.23      1.51 o 
  -6   4   4        0.56        1.20      1.11 o 
  -5   4   4        1.28        2.07      1.04 o 
  -4   4   4      132.85      118.25      4.26 o 
  -3   4   4     1550.95     1448.68     44.48 o 
  -2   4   4      223.55      202.61     12.46 o 
  -1   4   4      248.09      202.82     22.25 o 
   0   4   4     1655.85     1939.66    183.98 o 
   1   4   4        5.47        6.81      1.04 o 
   2   4   4        8.23       11.37      1.59 o 
   3   4   4      191.28      228.64     34.63 o 
   4   4   4      281.02      234.47     19.45 o 
   5   4   4       14.69       15.97      2.60 o 
   6   4   4        0.04        0.37      2.16 o 
   7   4   4        8.73       12.74      3.49 o 
  -9   5   4        3.82        5.04      2.94 o 
  -8   5   4       14.68       18.40      3.15 o 
  -7   5   4       10.08       13.34      2.55 o 
  -6   5   4        6.20        4.84      1.48 o 
  -5   5   4      183.83      166.68      6.38 o 
  -4   5   4      374.52      345.12      9.93 o 
  -3   5   4       26.98       27.55      1.43 o 
  -2   5   4       47.59       50.31      5.26 o 
  -1   5   4      183.87      183.52     18.45 o 
   0   5   4      139.29      172.14     16.57 o 
   1   5   4     1093.76     1240.23    123.90 o 
   2   5   4       91.43       75.91     12.34 o 
   3   5   4      577.33      608.03     86.46 o 
   4   5   4       18.82       23.20      2.68 o 
   5   5   4        5.71        2.03      1.74 o 
   6   5   4        3.53        2.62      2.01 o 
   7   5   4        0.05        1.42      2.62 o 
  -8   6   4        6.29        9.26      2.77 o 
  -7   6   4        1.39        2.78      1.89 o 
  -6   6   4      302.38      244.67      6.93 o 
  -5   6   4        5.02        2.64      1.20 o 
  -4   6   4       37.45       39.19      2.19 o 
  -3   6   4        3.43        3.46      0.78 o 
  -2   6   4      463.63      360.56     18.59 o 
  -1   6   4     1235.17     1351.87    107.50 o 
   0   6   4        3.18        2.58      0.84 o 
   1   6   4      142.69      144.76     14.13 o 
   2   6   4      121.63      152.58     13.66 o 
   3   6   4       49.57       64.58      8.71 o 
   4   6   4        1.42        0.56      1.41 o 
   5   6   4        0.07        0.94      1.70 o 
   6   6   4        5.16        7.73      2.36 o 
   7   6   4        5.23        6.91      3.16 o 
  -8   7   4       12.30       15.04      3.06 o 
  -7   7   4       30.48       32.16      3.69 o 
  -6   7   4       22.24       26.99      2.68 o 
  -5   7   4        7.22        5.31      1.48 o 
  -4   7   4       22.99       26.01      2.06 o 
  -3   7   4      146.53      151.42      4.75 o 
  -2   7   4      237.19      218.11     10.46 o 
  -1   7   4      216.34      212.96     19.16 o 
   0   7   4      471.41      561.23     44.97 o 
   1   7   4      699.60      799.79     76.47 o 
   2   7   4      183.14      178.19     17.52 o 
   3   7   4       24.10       26.53      4.53 o 
   4   7   4        6.49        9.16      2.12 o 
   5   7   4       16.43       13.07      2.46 o 
   6   7   4       32.16       28.30      3.65 o 
   7   7   4        0.23        2.70      2.04 o 
  -8   8   4       63.63       63.69      4.97 o 
  -7   8   4        7.05        7.81      2.01 o 
  -6   8   4      127.35      122.84      4.56 o 
  -5   8   4        4.63        4.17      1.42 o 
  -4   8   4       41.33       39.52      2.41 o 
  -3   8   4       68.51       63.40      3.76 o 
  -2   8   4       13.95       13.72      1.20 o 
  -1   8   4       43.19       43.73      5.66 o 
   0   8   4     1339.59     1269.56    120.74 o 
   1   8   4       98.53      142.59     14.45 o 
   2   8   4        7.53        8.68      1.22 o 
   3   8   4        6.77        9.30      1.68 o 
   4   8   4        9.12        6.26      1.73 o 
   5   8   4        5.16        5.33      2.20 o 
   6   8   4        0.58        2.91      2.87 o 
   7   8   4        0.50        2.14      2.81 o 
  -8   9   4        1.73        2.07      3.11 o 
  -7   9   4       17.77       18.86      3.16 o 
  -6   9   4       25.71       27.38      2.76 o 
  -5   9   4        1.89        4.07      1.59 o 
  -4   9   4       56.30       54.67      2.68 o 
  -3   9   4      296.83      267.66      8.90 o 
  -2   9   4      106.28      117.77      5.76 o 
  -1   9   4       17.34       24.24      2.44 o 
   0   9   4        2.11        5.09      1.16 o 
   1   9   4      178.20      180.75     14.91 o 
   2   9   4      124.90      139.69     15.72 o 
   3   9   4        6.90        5.04      1.83 o 
   4   9   4        4.70        4.26      1.92 o 
   5   9   4       18.79       26.26      3.90 o 
   6   9   4        0.73        1.21      2.33 o 
  -7  10   4        1.26        1.09      2.45 o 
  -6  10   4        3.27        3.30      2.52 o 
  -5  10   4        1.00        1.25      2.01 o 
  -4  10   4      314.61      252.45      8.97 o 
  -3  10   4       73.59       66.91      8.41 o 
  -2  10   4        1.84        2.84      1.32 o 
  -1  10   4        1.49        1.92      1.26 o 
   0  10   4        0.29        1.05      1.11 o 
   1  10   4       11.57       15.36      2.02 o 
   2  10   4        1.34        1.91      1.27 o 
   3  10   4       80.80       87.72      9.37 o 
   4  10   4        0.05        2.79      1.94 o 
   5  10   4        2.43        0.65      1.95 o 
   6  10   4        0.39        0.40      2.15 o 
  -7  11   4        0.37        0.16      2.33 o 
  -6  11   4        0.00       -1.07      2.15 o 
  -5  11   4        5.06        7.95      2.74 o 
  -4  11   4       26.38       27.82      4.03 o 
  -3  11   4        8.15       12.11      3.26 o 
  -2  11   4       44.76       44.03      3.07 o 
  -1  11   4        0.99        1.69      1.29 o 
   0  11   4        2.92        4.08      1.54 o 
   1  11   4        5.18        2.42      1.63 o 
   2  11   4        0.73        0.08      1.47 o 
   3  11   4       40.35       47.78      8.51 o 
   4  11   4        0.01       -0.49      2.37 o 
   5  11   4        1.21       -0.31      2.57 o 
   6  11   4        0.10        4.20      2.97 o 
  -7  12   4        0.14       -1.70      2.27 o 
  -6  12   4        0.17        0.43      2.47 o 
  -5  12   4       34.04       32.16      4.72 o 
  -4  12   4        7.90       10.57      3.06 o 
  -3  12   4        3.76        5.63      3.16 o 
  -2  12   4      106.98       90.74      5.86 o 
  -1  12   4       14.20       15.60      2.43 o 
   0  12   4        9.78       10.08      2.19 o 
   1  12   4        6.00        4.91      2.16 o 
   2  12   4       50.53       43.79      9.37 o 
   3  12   4        0.75        4.33      2.74 o 
   4  12   4        0.00        1.94      2.98 o 
   5  12   4        3.50        6.00      3.18 o 
  -6  13   4        1.49        1.62      2.45 o 
  -5  13   4       19.34       17.11      6.32 o 
  -4  13   4        2.11        2.03      2.30 o 
  -3  13   4       73.26       64.91      6.52 o 
  -2  13   4       31.05       35.36      7.74 o 
  -1  13   4        6.06        7.55      2.14 o 
   0  13   4        0.26       -0.31      1.63 o 
   1  13   4        0.14       -0.17      1.71 o 
   2  13   4       15.27       15.37      3.87 o 
   3  13   4        0.08       -2.31      2.58 o 
   4  13   4        4.41        6.18      3.35 o 
   5  13   4        7.03        9.07      3.47 o 
  -6  14   4        7.97        9.73      3.21 o 
  -5  14   4        0.66        0.25      2.19 o 
  -4  14   4        0.11        0.09      2.32 o 
  -3  14   4        3.50        3.98      2.50 o 
  -2  14   4        4.37        3.63      2.30 o 
  -1  14   4       14.27       15.42      3.52 o 
   0  14   4       20.82       17.29      2.98 o 
   1  14   4        0.22        0.75      1.84 o 
   2  14   4        0.14       -0.20      2.54 o 
   3  14   4        1.24        2.83      3.17 o 
   4  14   4        2.46        5.12      3.28 o 
  -5  15   4        1.89        1.34      2.51 o 
  -4  15   4        0.03       -1.54      2.15 o 
  -3  15   4        2.50        3.13      2.41 o 
  -2  15   4        2.47        0.67      2.27 o 
  -1  15   4        7.93        5.58      3.87 o 
   0  15   4       10.35        7.36      2.49 o 
   1  15   4       14.80       14.61      2.83 o 
   2  15   4        1.67        2.37      3.03 o 
   3  15   4        5.34        6.16      3.46 o 
   4  15   4        1.27        3.68      2.92 o 
  -4  16   4        2.10        2.49      2.59 o 
  -3  16   4        0.75        1.26      2.41 o 
  -2  16   4       34.39       31.74      5.30 o 
  -1  16   4        4.90        9.36      3.13 o 
   0  16   4        0.56        0.51      2.62 o 
   1  16   4        1.04        1.01      3.09 o 
   2  16   4        0.01        1.63      3.06 o 
   3  16   4        3.18        8.78      3.29 o 
  -3  17   4        1.44        4.92      2.86 o 
  -2  17   4        5.70        6.94      2.98 o 
  -1  17   4       14.39       18.19      3.93 o 
   0  17   4        0.18        1.59      2.34 o 
   1  17   4        1.32        3.27      3.13 o 
   2  17   4        0.77        2.52      2.96 o 
  -9   0   5        0.23       -0.10      2.95 o 
  -7   0   5       39.37       43.10      6.93 o 
  -5   0   5       50.00       57.09      5.53 o 
  -3   0   5       31.20       29.18      1.69 o 
  -1   0   5     2335.10     2689.31     29.75 o 
   1   0   5     1262.20     1598.10     23.64 o 
   3   0   5       48.63       54.20      5.50 o 
   5   0   5       52.27       68.47      7.44 o 
   7   0   5       93.33       94.04      9.98 o 
  -9   1   5        0.28        0.00      2.26 o 
  -8   1   5        4.04        7.50      2.80 o 
  -7   1   5       27.21       22.81      4.13 o 
  -6   1   5       66.44       52.44      4.21 o 
  -5   1   5      161.95      176.28      8.18 o 
  -4   1   5       76.49       86.33      2.19 o 
  -3   1   5      402.98      392.20     16.35 o 
  -2   1   5      716.78      662.94     13.86 o 
  -1   1   5     1175.26     1303.20     81.78 o 
   0   1   5        1.94        1.79      1.22 o 
   1   1   5        0.01        0.46      1.15 o 
   2   1   5       75.77       67.64      3.85 o 
   3   1   5       50.27       48.14      3.72 o 
   4   1   5       31.64       30.86      3.89 o 
   5   1   5       17.76       19.56      3.60 o 
   6   1   5        2.75        4.98      2.91 o 
   7   1   5        2.56        6.71      2.97 o 
  -9   2   5        0.09       -0.21      2.01 o 
  -8   2   5        0.25        0.85      2.95 o 
  -7   2   5        2.50        1.15      1.84 o 
  -6   2   5        4.98        2.48      1.01 o 
  -5   2   5      230.09      180.38     14.87 o 
  -4   2   5        1.22        0.40      0.76 o 
  -3   2   5      123.33      115.95      5.75 o 
  -2   2   5       48.82       48.39      3.41 o 
  -1   2   5      112.32      119.06      6.43 o 
   0   2   5      617.92      655.40     43.09 o 
   1   2   5      856.56     1166.06     33.72 o 
   2   2   5     1191.38     1513.40     17.53 o 
   3   2   5        0.76        1.12      1.51 o 
   4   2   5        1.08        2.02      1.98 o 
   5   2   5       96.26      114.91      8.15 o 
   6   2   5       40.66       47.65      5.43 o 
   7   2   5        3.22        5.74      2.89 o 
  -9   3   5        1.13        3.25      2.37 o 
  -8   3   5        0.01        1.42      1.84 o 
  -7   3   5        1.61        2.84      1.98 o 
  -6   3   5        6.27       10.27      1.58 o 
  -5   3   5        3.92        4.55      1.24 o 
  -4   3   5        3.95        4.11      1.06 o 
  -3   3   5      682.93      654.27     27.49 o 
  -2   3   5      155.09      185.75      8.75 o 
  -1   3   5      503.44      463.25     24.38 o 
   0   3   5      447.93      476.96     18.52 o 
   1   3   5       50.39       69.07      4.81 o 
   2   3   5       47.87       48.17      6.15 o 
   3   3   5        1.72        2.00      1.61 o 
   4   3   5      201.34      217.56      7.99 o 
   5   3   5       77.47       74.18      5.48 o 
   6   3   5       56.00       71.82      6.42 o 
   7   3   5        8.74        4.00      3.00 o 
  -9   4   5        1.91        3.36      2.48 o 
  -8   4   5        1.29        0.26      2.20 o 
  -7   4   5        2.78        4.90      2.30 o 
  -6   4   5        4.49        4.34      1.33 o 
  -5   4   5        8.96        8.06      1.37 o 
  -4   4   5       78.97       73.69      2.76 o 
  -3   4   5      464.72      480.58     22.06 o 
  -2   4   5       39.82       32.51      1.85 o 
  -1   4   5      303.98      322.03     22.86 o 
   0   4   5       65.51       55.62      4.69 o 
   1   4   5        5.73        7.54      1.20 o 
   2   4   5        1.54        4.34      1.34 o 
   3   4   5        4.48        3.06      1.58 o 
   4   4   5       12.30       15.61      2.63 o 
   5   4   5        5.62        9.07      2.94 o 
   6   4   5        2.43        2.25      2.73 o 
   7   4   5        2.10        4.81      3.02 o 
  -9   5   5        2.82        4.69      2.88 o 
  -8   5   5       12.23       17.16      3.82 o 
  -7   5   5        0.19        2.21      1.70 o 
  -6   5   5       30.74       29.63      2.62 o 
  -5   5   5       13.01       12.36      1.70 o 
  -4   5   5        6.44        8.80      1.35 o 
  -3   5   5      160.02      145.18      8.66 o 
  -2   5   5       64.44       64.04      8.10 o 
  -1   5   5      679.21      735.67     65.58 o 
   0   5   5       67.48       75.02      6.73 o 
   1   5   5      193.87      202.75     18.27 o 
   2   5   5      323.95      316.96     32.84 o 
   3   5   5      250.83      285.38     36.79 o 
   4   5   5      216.30      211.72     26.20 o 
   5   5   5       45.14       46.38      5.11 o 
   6   5   5        2.88        2.63      2.69 o 
   7   5   5        7.19        6.67      3.01 o 
  -8   6   5       21.67       26.65      4.73 o 
  -7   6   5       14.53       16.29      2.80 o 
  -6   6   5       34.09       36.72      2.92 o 
  -5   6   5       52.62       55.30      2.84 o 
  -4   6   5        0.01       -0.21      0.83 o 
  -3   6   5       50.04       57.21      3.47 o 
  -2   6   5      751.59      697.96     56.14 o 
  -1   6   5      172.05      223.85     20.01 o 
   0   6   5        1.25        1.58      0.80 o 
   1   6   5       88.29      100.98     10.23 o 
   2   6   5      309.18      300.92     30.15 o 
   3   6   5        4.81        6.09      1.78 o 
   4   6   5       49.90       50.65      3.64 o 
   5   6   5       28.91       24.20      3.37 o 
   6   6   5       13.12       11.64      3.03 o 
   7   6   5        0.25        0.05      3.06 o 
  -8   7   5        0.02        0.53      2.57 o 
  -7   7   5       18.46       23.58      2.82 o 
  -6   7   5       74.24       77.01      3.65 o 
  -5   7   5       94.22       88.75      3.59 o 
  -4   7   5        0.58        1.92      1.02 o 
  -3   7   5       25.25       23.81      2.03 o 
  -2   7   5        0.02        1.12      0.68 o 
  -1   7   5      869.36      943.24     85.64 o 
   0   7   5       28.35       34.27      2.31 o 
   1   7   5      247.38      244.65     24.00 o 
   2   7   5       34.40       36.82      2.22 o 
   3   7   5       17.17       17.35      2.45 o 
   4   7   5        0.30        0.24      1.58 o 
   5   7   5       22.68       28.18      3.54 o 
   6   7   5        1.57        1.13      2.17 o 
  -8   8   5       17.62       14.65      2.99 o 
  -7   8   5        2.21        2.27      1.68 o 
  -6   8   5       83.45       86.47      3.92 o 
  -5   8   5       32.68       28.91      2.72 o 
  -4   8   5        4.27        4.61      1.28 o 
  -3   8   5       11.25       11.85      1.54 o 
  -2   8   5        5.68        4.95      0.94 o 
  -1   8   5      170.85      144.38     11.82 o 
   0   8   5       25.20       29.49      3.27 o 
   1   8   5      130.60      141.66     13.29 o 
   2   8   5       33.78       42.36      4.14 o 
   3   8   5        0.64        1.91      1.37 o 
   4   8   5        0.27        1.31      1.64 o 
   5   8   5        2.70        2.84      2.09 o 
   6   8   5        1.27       -0.27      2.27 o 
  -8   9   5        0.15        0.99      2.55 o 
  -7   9   5        1.02        1.32      1.69 o 
  -6   9   5       22.51       19.97      2.52 o 
  -5   9   5        9.78       14.69      2.17 o 
  -4   9   5       24.86       29.27      2.99 o 
  -3   9   5       19.86       19.58      1.83 o 
  -2   9   5       62.92       60.08      7.39 o 
  -1   9   5       73.79       63.95      5.49 o 
   0   9   5       29.58       22.16      3.68 o 
   1   9   5      288.55      303.18     30.18 o 
   2   9   5       14.10       18.98      2.11 o 
   3   9   5       37.88       36.54      3.43 o 
   4   9   5       41.20       41.02      4.79 o 
   5   9   5       11.87       12.69      2.97 o 
   6   9   5        0.28        2.90      2.30 o 
  -7  10   5        0.06        2.56      2.59 o 
  -6  10   5        2.25        3.02      2.35 o 
  -5  10   5        0.01        1.20      1.96 o 
  -4  10   5       92.53       72.49      5.19 o 
  -3  10   5       53.27       46.01      4.20 o 
  -2  10   5       49.29       40.98      5.65 o 
  -1  10   5       79.96       63.44      6.07 o 
   0  10   5       51.23       49.00      5.39 o 
   1  10   5        8.50       10.55      1.70 o 
   2  10   5       18.45       17.78      2.20 o 
   3  10   5        0.06       -0.17      1.68 o 
   4  10   5       21.47       30.97      6.13 o 
   5  10   5        0.19        1.91      2.14 o 
   6  10   5        0.40       -0.19      1.98 o 
  -7  11   5        0.60       -0.24      2.23 o 
  -6  11   5        0.00        2.00      2.37 o 
  -5  11   5       48.53       44.16      5.01 o 
  -4  11   5       62.66       53.25      4.77 o 
  -3  11   5        1.42        3.52      2.20 o 
  -2  11   5        0.78       -0.93      1.62 o 
  -1  11   5        0.11       -0.20      1.17 o 
   0  11   5        8.27        8.98      1.94 o 
   1  11   5        0.43        1.09      1.57 o 
   2  11   5       21.30       26.51      3.78 o 
   3  11   5      158.21      148.22     33.72 o 
   4  11   5        8.04        7.49      3.26 o 
   5  11   5        2.89        3.60      3.13 o 
  -7  12   5        0.01       -0.61      2.52 o 
  -6  12   5        0.05        1.50      2.39 o 
  -5  12   5       18.07       19.46      3.89 o 
  -4  12   5        2.46        2.03      2.22 o 
  -3  12   5        2.31        1.21      2.01 o 
  -2  12   5       12.30       11.92      3.31 o 
  -1  12   5       20.22       18.25      3.30 o 
   0  12   5       12.60       11.91      2.35 o 
   1  12   5       13.51       16.54      2.65 o 
   2  12   5       25.89       33.62      4.52 o 
   3  12   5        8.28       10.66      3.50 o 
   4  12   5        0.21        1.83      3.17 o 
   5  12   5        1.16        3.86      3.04 o 
  -6  13   5        1.32        1.47      2.47 o 
  -5  13   5        0.24        0.05      2.19 o 
  -4  13   5        3.11        1.39      2.37 o 
  -3  13   5        0.32       -1.80      1.99 o 
  -2  13   5        9.18        4.76      2.60 o 
  -1  13   5        2.34        0.92      1.84 o 
   0  13   5        0.38       -1.92      1.61 o 
   1  13   5        7.36        6.85      2.30 o 
   2  13   5        0.04        0.19      2.70 o 
   3  13   5        0.01        1.70      3.02 o 
   4  13   5        4.05        4.69      3.30 o 
  -6  14   5        0.72       -0.05      2.45 o 
  -5  14   5        0.21        0.51      2.52 o 
  -4  14   5        0.29        2.05      2.30 o 
  -3  14   5        0.48        2.61      2.20 o 
  -2  14   5        3.20        5.01      2.57 o 
  -1  14   5        0.03        1.47      2.34 o 
   0  14   5       10.75        8.06      2.98 o 
   1  14   5        0.06        1.03      1.96 o 
   2  14   5        1.77        0.33      2.65 o 
   3  14   5        3.66        4.93      3.31 o 
   4  14   5        4.10        2.11      2.90 o 
  -5  15   5        1.05        0.52      2.55 o 
  -4  15   5        1.87        3.29      2.65 o 
  -3  15   5        2.70        3.89      2.36 o 
  -2  15   5        5.73        2.63      2.55 o 
  -1  15   5        0.10       -1.82      3.72 o 
   0  15   5        3.21        0.62      2.75 o 
   1  15   5        0.50        4.58      2.14 o 
   2  15   5        2.88        4.34      3.13 o 
   3  15   5        0.57        4.04      3.21 o 
  -4  16   5        0.88        2.37      2.70 o 
  -3  16   5        8.63       10.15      3.28 o 
  -2  16   5       22.41       19.28      4.03 o 
  -1  16   5        0.22        2.34      2.38 o 
   0  16   5        0.39        2.56      2.58 o 
   1  16   5        1.39       -1.12      3.97 o 
   2  16   5        0.94        0.51      2.81 o 
  -3  17   5        0.24        2.21      2.73 o 
  -2  17   5        0.29        1.85      2.59 o 
  -1  17   5        2.53        1.89      2.37 o 
   0  17   5        1.15        2.73      2.45 o 
   1  17   5        0.80        3.67      3.97 o 
  -8   0   6        0.02       -0.61      2.55 o 
  -6   0   6       15.47       20.07      4.58 o 
  -4   0   6      419.45      364.33     29.37 o 
  -2   0   6        0.46        1.02      1.43 o 
   0   0   6     5831.13     7466.19     62.46 o 
   2   0   6       38.00       39.43      4.69 o 
   4   0   6      119.31      134.80      9.37 o 
   6   0   6        7.51        7.13      4.79 o 
  -9   1   6        0.59        1.70      2.41 o 
  -8   1   6        4.58        3.87      2.45 o 
  -7   1   6       10.64       12.61      3.00 o 
  -6   1   6        2.26        4.63      1.57 o 
  -5   1   6       42.75       40.97      2.86 o 
  -4   1   6       13.30       16.74      1.55 o 
  -3   1   6       55.91       59.20      2.22 o 
  -2   1   6      330.50      383.26      8.75 o 
  -1   1   6        0.46        0.37      0.85 o 
   0   1   6      150.87      179.84      5.76 o 
   1   1   6        3.98        9.99      2.16 o 
   2   1   6      886.18     1005.77     43.81 o 
   3   1   6        5.96       10.49      2.67 o 
   4   1   6        1.39        1.47      2.19 o 
   5   1   6      123.03      147.21      7.82 o 
   6   1   6       65.26       64.46      6.62 o 
   7   1   6       36.57       40.37      5.94 o 
  -9   2   6        3.98        9.49      3.52 o 
  -8   2   6        0.22        1.28      2.85 o 
  -7   2   6        0.96        1.87      1.93 o 
  -6   2   6        0.66        1.71      1.31 o 
  -5   2   6      239.71      209.04      5.68 o 
  -4   2   6       37.88       42.23      2.76 o 
  -3   2   6      180.74      153.87      6.65 o 
  -2   2   6      959.84     1122.65     56.46 o 
  -1   2   6       31.35       45.92      4.53 o 
   0   2   6      262.19      302.45      7.35 o 
   1   2   6      251.39      291.18      7.63 o 
   2   2   6        9.06        8.53      2.22 o 
   3   2   6        6.95        8.46      2.41 o 
   4   2   6       10.67       12.91      3.21 o 
   5   2   6       50.74       48.24      5.48 o 
   6   2   6        9.56       10.31      3.66 o 
   7   2   6        0.12        1.32      2.80 o 
  -9   3   6        0.14        0.46      2.26 o 
  -8   3   6        3.65        3.86      2.44 o 
  -7   3   6        4.58        5.99      2.48 o 
  -6   3   6        6.80        7.54      1.87 o 
  -5   3   6       13.17        9.11      1.40 o 
  -4   3   6        6.72        6.75      1.17 o 
  -3   3   6      113.12       96.21      7.47 o 
  -2   3   6        0.15        2.38      0.89 o 
  -1   3   6      273.54      281.54     16.88 o 
   0   3   6      650.76      748.25     38.50 o 
   1   3   6       58.66       86.38      4.32 o 
   2   3   6       45.01       47.40      6.16 o 
   3   3   6      370.57      416.15     13.55 o 
   4   3   6       16.87       19.21      3.63 o 
   5   3   6        3.61        2.08      2.62 o 
   6   3   6        1.39        0.43      2.77 o 
   7   3   6        1.95        3.50      2.96 o 
  -9   4   6        0.15        1.67      2.42 o 
  -8   4   6        0.25        0.47      2.25 o 
  -7   4   6        0.01        2.26      2.05 o 
  -6   4   6        0.02        2.30      1.21 o 
  -5   4   6       16.48       16.53      1.85 o 
  -4   4   6        2.37        2.74      1.06 o 
  -3   4   6      393.61      391.17     13.07 o 
  -2   4   6       21.50       19.92      1.99 o 
  -1   4   6       62.70       65.35      4.36 o 
   0   4   6      956.67     1023.97     54.16 o 
   1   4   6      584.57      589.41     55.65 o 
   2   4   6      142.57      177.56      6.72 o 
   3   4   6      109.70      122.31      6.09 o 
   4   4   6       21.75       28.94      4.03 o 
   5   4   6        1.59        2.99      2.58 o 
   6   4   6        0.09        0.19      2.88 o 
  -8   5   6        4.61        7.15      2.94 o 
  -7   5   6       14.85       21.97      3.75 o 
  -6   5   6        3.64        4.47      1.51 o 
  -5   5   6       23.49       27.67      2.31 o 
  -4   5   6       53.82       54.09      2.56 o 
  -3   5   6       20.63       15.19      1.66 o 
  -2   5   6       44.81       44.48      3.53 o 
  -1   5   6      152.00      143.53     11.40 o 
   0   5   6      109.91      119.14      9.80 o 
   1   5   6        1.73        4.62      1.10 o 
   2   5   6      239.34      222.13     20.70 o 
   3   5   6       54.03       50.12      4.40 o 
   4   5   6       69.60       84.54      5.64 o 
   5   5   6        9.08       12.32      3.38 o 
   6   5   6        1.95       -0.22      2.37 o 
  -8   6   6       18.86       22.38      4.22 o 
  -7   6   6        0.08        0.58      1.65 o 
  -6   6   6        0.04        0.47      1.28 o 
  -5   6   6        4.77        7.16      1.51 o 
  -4   6   6        8.25       11.71      1.68 o 
  -3   6   6      189.91      170.51      7.13 o 
  -2   6   6       16.30       22.45      1.84 o 
  -1   6   6        0.07        1.50      0.75 o 
   0   6   6       52.58       55.54      3.69 o 
   1   6   6       17.63       18.83      1.70 o 
   2   6   6       65.30       66.89      4.81 o 
   3   6   6        5.05        4.81      1.85 o 
   4   6   6        0.00        0.61      1.87 o 
   5   6   6       54.89       49.23      5.44 o 
   6   6   6        2.47       -0.60      2.55 o 
  -8   7   6       20.45       21.41      4.20 o 
  -7   7   6        6.72        6.31      1.89 o 
  -6   7   6       11.38        8.38      1.84 o 
  -5   7   6       24.74       22.05      2.32 o 
  -4   7   6        3.17        3.47      1.19 o 
  -3   7   6        1.54        1.58      0.97 o 
  -2   7   6       65.84       61.10      5.37 o 
  -1   7   6      118.31      114.25      9.91 o 
   0   7   6      132.04      137.11      9.16 o 
   1   7   6      168.25      168.55     12.82 o 
   2   7   6      144.91      141.67      9.80 o 
   3   7   6       40.00       34.55      3.72 o 
   4   7   6        0.02        1.23      1.87 o 
   5   7   6        3.86        0.40      2.01 o 
   6   7   6        0.00        2.07      2.90 o 
  -8   8   6       11.59       17.48      4.00 o 
  -7   8   6        1.49        1.99      1.67 o 
  -6   8   6       47.50       45.91      3.27 o 
  -5   8   6        6.72       11.18      1.86 o 
  -4   8   6        0.11        0.72      1.13 o 
  -3   8   6       34.15       30.76      2.23 o 
  -2   8   6        3.51        3.05      1.10 o 
  -1   8   6        6.69        9.66      1.25 o 
   0   8   6      129.61      126.81      7.91 o 
   1   8   6       14.28       19.67      1.85 o 
   2   8   6       41.56       39.73      3.13 o 
   3   8   6       50.39       40.40      3.40 o 
   4   8   6       11.77       11.14      2.36 o 
   5   8   6       22.13       15.22      3.82 o 
   6   8   6        0.53        1.15      2.42 o 
  -8   9   6        1.67        3.57      3.97 o 
  -7   9   6       10.04        9.98      2.21 o 
  -6   9   6       17.95       18.82      2.49 o 
  -5   9   6        0.99        4.40      1.55 o 
  -4   9   6        7.16        5.31      1.46 o 
  -3   9   6       13.03       14.31      1.80 o 
  -2   9   6      142.80      150.78     17.79 o 
  -1   9   6      134.97      138.97     18.46 o 
   0   9   6       15.55       19.63      2.06 o 
   1   9   6      103.73      118.57     14.15 o 
   2   9   6       14.16       22.50      2.41 o 
   3   9   6        0.40        0.43      1.78 o 
   4   9   6        4.52       -0.23      2.16 o 
   5   9   6        5.79        6.41      2.72 o 
  -7  10   6        3.22        6.56      3.41 o 
  -6  10   6        4.01        4.87      2.65 o 
  -5  10   6        3.32        2.09      2.23 o 
  -4  10   6       21.75       20.99      3.70 o 
  -3  10   6       11.75       10.95      2.81 o 
  -2  10   6       45.48       44.77      5.86 o 
  -1  10   6       35.33       32.23      3.84 o 
   0  10   6        5.38        5.35      1.59 o 
   1  10   6        4.01        7.15      1.82 o 
   2  10   6       24.14       25.74      2.67 o 
   3  10   6        0.78       -0.79      1.89 o 
   4  10   6        1.12        5.60      2.47 o 
   5  10   6        0.28        2.66      2.38 o 
  -7  11   6        0.34        0.55      2.49 o 
  -6  11   6        2.30        5.83      2.97 o 
  -5  11   6        1.37        0.94      2.27 o 
  -4  11   6        4.45        5.45      2.80 o 
  -3  11   6       17.99       11.76      2.90 o 
  -2  11   6       19.51       16.69      3.20 o 
  -1  11   6        1.88        3.12      1.98 o 
   0  11   6        5.88        6.98      1.91 o 
   1  11   6        2.85        1.94      1.82 o 
   2  11   6      109.36       85.45     14.93 o 
   3  11   6        1.25        3.77      3.08 o 
   4  11   6        9.85       10.82      3.85 o 
   5  11   6        4.40        6.58      3.16 o 
  -6  12   6        1.13        0.95      2.45 o 
  -5  12   6        4.31        1.59      2.48 o 
  -4  12   6        1.57       -0.12      2.13 o 
  -3  12   6        9.13        7.43      2.95 o 
  -2  12   6        0.56        0.90      1.83 o 
  -1  12   6        4.95        5.13      2.39 o 
   0  12   6       23.70       16.50      3.35 o 
   1  12   6       32.77       27.98      3.35 o 
   2  12   6        2.38        5.13      2.91 o 
   3  12   6        0.47        1.48      2.99 o 
   4  12   6        7.92        9.73      3.75 o 
  -6  13   6        1.10        0.57      2.30 o 
  -5  13   6        0.95        3.14      2.73 o 
  -4  13   6        7.90        4.24      2.69 o 
  -3  13   6        0.02        2.53      2.10 o 
  -2  13   6        3.84        2.11      2.12 o 
  -1  13   6        7.84        8.99      2.84 o 
   0  13   6        0.92        2.25      2.35 o 
   1  13   6       17.56       19.84      3.11 o 
   2  13   6        7.96       13.17      3.70 o 
   3  13   6        2.88        3.12      2.99 o 
   4  13   6        4.70        4.01      3.41 o 
  -5  14   6        1.68        0.78      2.28 o 
  -4  14   6        0.09        0.71      2.27 o 
  -3  14   6        1.45        2.60      2.34 o 
  -2  14   6        1.86        1.99      2.23 o 
  -1  14   6        0.50       -0.47      2.15 o 
   0  14   6        8.10        8.83      3.08 o 
   1  14   6       42.35       49.10      5.51 o 
   2  14   6        0.15        0.39      2.77 o 
   3  14   6        4.23        4.68      3.31 o 
  -5  15   6        0.09       -1.72      2.18 o 
  -4  15   6        0.29        1.26      2.34 o 
  -3  15   6        0.26        1.97      2.30 o 
  -2  15   6        3.87        2.03      2.30 o 
  -1  15   6       12.87        8.91      3.08 o 
   0  15   6        2.20        1.33      2.39 o 
   1  15   6        1.17        1.32      3.87 o 
   2  15   6        3.03        6.20      3.09 o 
  -3  16   6        0.34        1.73      2.23 o 
  -2  16   6       10.36       11.80      4.13 o 
  -1  16   6        2.83        2.84      2.58 o 
   0  16   6        0.35        2.52      2.52 o 
   1  16   6        0.36        5.30      4.28 o 
  -1  17   6        1.78        4.40      2.57 o 
  -9   0   7        0.10        0.82      2.85 o 
  -7   0   7      159.85      153.24     10.90 o 
  -5   0   7        5.97        6.43      2.12 o 
  -3   0   7       37.30       45.95      2.75 o 
  -1   0   7      655.09      757.53     17.42 o 
   1   0   7        5.60        5.20      2.95 o 
   3   0   7       26.09       25.88      5.30 o 
   5   0   7       36.58       32.60      7.03 o 
  -9   1   7        0.04        0.74      2.23 o 
  -8   1   7        0.76       -1.71      1.81 o 
  -7   1   7        4.93        8.34      2.73 o 
  -6   1   7        9.54        8.77      1.99 o 
  -5   1   7       60.30       56.57      4.95 o 
  -4   1   7       75.25       72.13      3.46 o 
  -3   1   7       63.17       70.15      3.01 o 
  -2   1   7       12.20       15.85      1.42 o 
  -1   1   7        0.14        0.83      1.03 o 
   0   1   7      253.90      275.20      7.64 o 
   1   1   7       96.02      126.35      5.51 o 
   2   1   7       41.71       34.09      3.85 o 
   3   1   7       10.72       21.29      3.59 o 
   4   1   7      388.12      414.53     12.18 o 
   5   1   7       70.72       61.53      7.69 o 
   6   1   7        0.18       -1.46      2.94 o 
  -9   2   7        2.96        5.23      2.58 o 
  -8   2   7        0.57        4.03      2.80 o 
  -7   2   7        0.87        1.10      1.90 o 
  -6   2   7       19.96       22.67      2.82 o 
  -5   2   7       87.29       79.58      4.85 o 
  -4   2   7       21.01       25.17      1.91 o 
  -3   2   7      211.13      203.88      4.33 o 
  -2   2   7     1931.08     2120.79     85.15 o 
  -1   2   7      414.14      444.05     13.47 o 
   0   2   7      261.40      278.00      9.02 o 
   1   2   7       31.42       24.12      4.08 o 
   2   2   7       51.61       52.51      6.72 o 
   3   2   7       21.51       24.60      3.75 o 
   4   2   7       31.26       35.03      4.81 o 
   5   2   7       53.93       53.05      6.01 o 
   6   2   7        0.76        0.62      2.94 o 
  -9   3   7        5.93        7.38      2.97 o 
  -8   3   7        1.58        2.68      3.01 o 
  -7   3   7        0.71        0.53      1.88 o 
  -6   3   7        1.16        1.59      1.57 o 
  -5   3   7        6.08        7.18      1.75 o 
  -4   3   7        7.10        7.96      1.34 o 
  -3   3   7       75.92       68.51      3.31 o 
  -2   3   7      206.23      225.49      7.63 o 
  -1   3   7        3.07        3.23      1.11 o 
   0   3   7      374.71      399.15      7.37 o 
   1   3   7       50.23       46.28      3.71 o 
   2   3   7       94.98       98.21      5.39 o 
   3   3   7      104.66      113.34      6.30 o 
   4   3   7      134.26      149.80      7.59 o 
   5   3   7       35.28       45.41      5.66 o 
   6   3   7        4.12        2.01      2.95 o 
  -8   4   7        0.34        3.01      2.45 o 
  -7   4   7        0.27        0.05      1.86 o 
  -6   4   7        2.94        3.81      1.69 o 
  -5   4   7        5.67        4.88      1.20 o 
  -4   4   7      266.24      236.64     21.75 o 
  -3   4   7        0.93        0.47      0.89 o 
  -2   4   7      201.48      178.54      8.48 o 
  -1   4   7        7.83       12.34      2.30 o 
   0   4   7        3.08        5.58      1.32 o 
   1   4   7       22.07       22.90      3.13 o 
   2   4   7       34.71       37.03      4.00 o 
   3   4   7      288.97      315.19      9.91 o 
   4   4   7        3.23        1.35      2.35 o 
   5   4   7        0.98       -0.42      2.52 o 
   6   4   7        0.01       -0.40      2.47 o 
  -8   5   7        0.55        2.85      2.52 o 
  -7   5   7        2.28        2.55      2.13 o 
  -6   5   7        0.46        1.26      1.53 o 
  -5   5   7       10.66       20.50      2.16 o 
  -4   5   7       78.49       78.53      3.17 o 
  -3   5   7      668.79      624.54     37.05 o 
  -2   5   7       60.21       82.31      5.51 o 
  -1   5   7      168.26      164.90      7.16 o 
   0   5   7        2.67        4.97      1.31 o 
   1   5   7      154.55      147.98      4.28 o 
   2   5   7        3.74        1.35      1.98 o 
   3   5   7       67.05       75.44      5.36 o 
   4   5   7        5.37        5.61      2.74 o 
   5   5   7        5.65        7.08      4.08 o 
   6   5   7        0.03       -4.62      3.31 o 
  -8   6   7       13.67       15.09      3.65 o 
  -7   6   7        4.95        5.02      2.10 o 
  -6   6   7       18.62       18.17      2.38 o 
  -5   6   7        1.61        3.31      1.36 o 
  -4   6   7        4.90        7.13      1.47 o 
  -3   6   7        9.06       11.58      1.71 o 
  -2   6   7      124.86      132.26      8.21 o 
  -1   6   7      101.33      102.78      8.70 o 
   0   6   7       22.04       28.99      2.04 o 
   1   6   7      111.56      106.30      4.76 o 
   2   6   7       26.22       33.00      3.25 o 
   3   6   7       50.89       57.41      6.98 o 
   4   6   7        5.29        5.22      2.62 o 
   5   6   7        4.49        4.33      2.99 o 
   6   6   7        2.78        1.61      2.71 o 
  -8   7   7        0.72        0.57      2.35 o 
  -7   7   7       16.12       17.43      3.06 o 
  -6   7   7        9.27       12.36      2.06 o 
  -5   7   7       36.25       40.78      2.83 o 
  -4   7   7       53.27       56.96      2.91 o 
  -3   7   7       10.83       12.52      1.79 o 
  -2   7   7       63.98       61.76      3.63 o 
  -1   7   7      484.48      468.77     32.12 o 
   0   7   7       22.28       21.55      1.92 o 
   1   7   7      504.87      474.14     37.39 o 
   2   7   7       48.16       41.72      2.70 o 
   3   7   7      142.67      143.24     19.29 o 
   4   7   7       20.06       22.31      3.32 o 
   5   7   7        2.19        3.08      2.75 o 
  -8   8   7        0.40        2.69      2.49 o 
  -7   8   7        1.97        4.24      2.14 o 
  -6   8   7        7.98        7.39      1.78 o 
  -5   8   7       12.87       11.93      1.92 o 
  -4   8   7        4.38        6.39      1.51 o 
  -3   8   7       80.55       82.74      5.65 o 
  -2   8   7      139.41      119.33      7.63 o 
  -1   8   7       36.05       44.20      3.93 o 
   0   8   7      107.24      101.45      8.56 o 
   1   8   7       10.95       16.40      1.96 o 
   2   8   7       80.04      106.67      9.16 o 
   3   8   7      130.34      129.84     13.88 o 
   4   8   7        1.85        1.39      2.28 o 
   5   8   7        4.82        5.23      3.26 o 
  -7   9   7        2.09        3.58      1.81 o 
  -6   9   7        0.70        1.21      1.47 o 
  -5   9   7        2.19        2.71      1.42 o 
  -4   9   7        3.06        3.09      1.31 o 
  -3   9   7       51.31       50.32      3.53 o 
  -2   9   7       30.65       27.65      4.38 o 
  -1   9   7      212.42      229.98     19.58 o 
   0   9   7      367.69      324.38     18.99 o 
   1   9   7      272.09      235.24     22.34 o 
   2   9   7       34.24       42.36      3.57 o 
   3   9   7       77.37       85.53     10.68 o 
   4   9   7       17.21       21.97      3.47 o 
   5   9   7        1.55        0.49      2.13 o 
  -7  10   7        2.53        2.82      2.73 o 
  -6  10   7        0.01        0.00      2.23 o 
  -5  10   7        1.53        2.63      2.30 o 
  -4  10   7        6.60        3.52      2.38 o 
  -3  10   7       24.82       19.60      2.65 o 
  -2  10   7       25.64       30.78      5.12 o 
  -1  10   7       31.70       34.36      3.35 o 
   0  10   7      205.39      213.27     18.13 o 
   1  10   7       64.37       58.90      3.34 o 
   2  10   7        2.04        4.83      2.84 o 
   3  10   7      104.88       97.76     10.36 o 
   4  10   7       18.46       13.83      3.17 o 
   5  10   7        0.68        4.73      2.51 o 
  -7  11   7        0.40        1.93      2.80 o 
  -6  11   7        4.95        5.01      3.16 o 
  -5  11   7        6.53        5.02      2.65 o 
  -4  11   7       44.48       35.32      4.68 o 
  -3  11   7       10.63       14.34      3.23 o 
  -2  11   7       10.78       13.86      3.13 o 
  -1  11   7        9.86       10.60      2.97 o 
   0  11   7       32.76       29.30      4.19 o 
   1  11   7       18.86       20.66      3.07 o 
   2  11   7        2.06        0.89      2.78 o 
   3  11   7        0.01        0.15      2.81 o 
   4  11   7       23.47       19.32      4.39 o 
  -6  12   7        1.72        3.20      2.67 o 
  -5  12   7        0.17        0.61      2.39 o 
  -4  12   7        0.88        1.04      2.39 o 
  -3  12   7        3.32        2.39      2.18 o 
  -2  12   7       57.58       57.41      4.96 o 
  -1  12   7       17.56       13.16      3.13 o 
   0  12   7       22.39       22.13      3.85 o 
   1  12   7        0.99        2.07      1.97 o 
   2  12   7       16.08        8.45      3.20 o 
   3  12   7       11.29       15.22      4.99 o 
   4  12   7        4.39        5.56      5.04 o 
  -6  13   7        4.79        7.73      3.13 o 
  -5  13   7        1.08        0.54      2.41 o 
  -4  13   7        7.67        8.89      3.28 o 
  -3  13   7        0.53        2.65      2.16 o 
  -2  13   7        4.22        3.33      2.27 o 
  -1  13   7        4.33        3.24      2.39 o 
   0  13   7       37.50       40.27      5.08 o 
   1  13   7        6.49        6.81      3.16 o 
   2  13   7        4.90        6.13      3.28 o 
   3  13   7        2.72        3.06      3.10 o 
  -5  14   7        2.11        5.65      3.03 o 
  -4  14   7        6.61        8.11      3.10 o 
  -3  14   7        2.01        2.39      2.44 o 
  -2  14   7        3.33        2.95      2.45 o 
  -1  14   7        0.69        0.12      2.24 o 
   0  14   7       14.95       15.80      3.71 o 
   1  14   7       14.47       17.56      3.90 o 
   2  14   7        3.43        3.06      4.08 o 
  -4  15   7        0.03        0.13      2.20 o 
  -3  15   7        0.16        2.49      2.48 o 
  -2  15   7        3.18        5.43      2.81 o 
  -1  15   7        3.25        4.03      3.31 o 
   0  15   7        1.61        1.84      2.51 o 
   1  15   7        0.68        4.28      4.58 o 
   2  15   7        3.04       -0.51      2.95 o 
  -3  16   7        0.00        3.44      2.59 o 
  -2  16   7        0.10        1.33      2.42 o 
  -1  16   7        0.40        0.48      2.30 o 
   0  16   7        0.00        1.26      2.55 o 
  -8   0   8        0.08       -1.43      3.06 o 
  -6   0   8        0.11        1.43      2.85 o 
  -4   0   8      113.56      111.67      7.95 o 
  -2   0   8      292.42      295.62     18.34 o 
   0   0   8      969.65      846.27     20.38 o 
   2   0   8       15.73       18.65      4.79 o 
   4   0   8      130.87      113.20     10.39 o 
   6   0   8       20.63       23.74      7.23 o 
  -8   1   8        0.01       -1.14      2.01 o 
  -7   1   8       26.06       28.92      4.50 o 
  -6   1   8        5.37        5.45      2.13 o 
  -5   1   8        2.41        0.45      1.34 o 
  -4   1   8        0.12        0.81      1.25 o 
  -3   1   8        5.55        6.66      2.05 o 
  -2   1   8        2.88        4.85      1.84 o 
  -1   1   8       98.19      118.54      5.01 o 
   0   1   8        7.35        5.37      2.15 o 
   1   1   8      140.39      149.24      6.51 o 
   2   1   8      385.36      379.62     10.66 o 
   3   1   8       19.07       24.08      4.39 o 
   4   1   8        9.04        7.84      3.52 o 
   5   1   8       32.60       30.72      5.36 o 
   6   1   8       11.11        3.89      3.54 o 
  -8   2   8        0.21        0.87      1.84 o 
  -7   2   8        1.31        0.49      1.98 o 
  -6   2   8        0.08        0.10      1.34 o 
  -5   2   8       22.27       28.22      2.99 o 
  -4   2   8        0.18        1.04      1.23 o 
  -3   2   8       54.47       45.99      2.39 o 
  -2   2   8        1.32        2.22      1.03 o 
  -1   2   8      147.56      152.41      4.76 o 
   0   2   8        1.73        0.76      1.88 o 
   1   2   8       39.86       51.94      4.50 o 
   2   2   8      100.29       94.45      5.69 o 
   3   2   8      101.07       98.07      6.32 o 
   4   2   8        0.01       -0.85      3.46 o 
   5   2   8        8.14        3.00      3.09 o 
   6   2   8       16.15       13.25      3.64 o 
  -8   3   8        1.17        3.20      2.16 o 
  -7   3   8        0.07       -1.06      1.71 o 
  -6   3   8        0.32        1.28      1.54 o 
  -5   3   8      120.70      123.15      5.06 o 
  -4   3   8        1.85        2.94      1.45 o 
  -3   3   8        0.13        1.35      1.04 o 
  -2   3   8       30.95       29.48      2.75 o 
  -1   3   8        6.26        5.01      1.33 o 
   0   3   8        0.43        2.68      1.51 o 
   1   3   8       22.92       25.02      3.64 o 
   2   3   8      333.22      296.38      9.47 o 
   3   3   8      222.14      252.01      9.40 o 
   4   3   8       44.45       58.81      6.09 o 
   5   3   8       15.86       11.89      3.80 o 
   6   3   8        2.23        3.92      3.09 o 
  -8   4   8        0.21        0.29      2.30 o 
  -7   4   8        3.57        6.12      2.60 o 
  -6   4   8        8.86       10.19      2.28 o 
  -5   4   8       54.49       58.18      3.69 o 
  -4   4   8      176.97      173.01      5.66 o 
  -3   4   8        0.27        0.95      1.03 o 
  -2   4   8       19.84       27.27      2.31 o 
  -1   4   8        5.97        4.58      1.36 o 
   0   4   8       26.43       29.37      2.85 o 
   1   4   8      224.50      215.97      7.85 o 
   2   4   8      114.39      112.76      6.26 o 
   3   4   8       15.28       22.95      4.10 o 
   4   4   8        0.13       -0.20      2.59 o 
   5   4   8        2.92       -0.43      2.65 o 
  -8   5   8        0.42        3.28      2.41 o 
  -7   5   8        0.99        1.78      1.91 o 
  -6   5   8        2.16        1.50      1.68 o 
  -5   5   8        0.01       -0.09      1.39 o 
  -4   5   8        8.45        6.72      1.58 o 
  -3   5   8      229.86      227.69      8.27 o 
  -2   5   8        1.65        0.04      1.03 o 
  -1   5   8      125.96      139.86      7.85 o 
   0   5   8      231.22      200.84     10.31 o 
   1   5   8      670.23      665.52     22.70 o 
   2   5   8      301.97      310.54      9.83 o 
   3   5   8       12.47       18.93      3.67 o 
   4   5   8        0.11       -0.88      2.49 o 
   5   5   8        0.11       -1.25      2.64 o 
  -8   6   8        1.37        0.20      2.44 o 
  -7   6   8        3.52        2.64      2.11 o 
  -6   6   8       22.84       24.96      3.22 o 
  -5   6   8       23.45       24.33      2.57 o 
  -4   6   8       32.31       28.51      2.52 o 
  -3   6   8        0.16        1.56      1.20 o 
  -2   6   8       32.78       30.49      2.49 o 
  -1   6   8       58.00       53.47      2.85 o 
   0   6   8       46.28       46.08      2.94 o 
   1   6   8      287.63      256.49      8.53 o 
   2   6   8        0.50        1.57      2.02 o 
   3   6   8       38.32       43.66      5.04 o 
   4   6   8        0.12        2.28      2.78 o 
   5   6   8       13.16       17.61      4.35 o 
  -8   7   8        3.14        5.09      2.91 o 
  -7   7   8        0.23       -1.13      1.88 o 
  -6   7   8       20.28       21.49      3.14 o 
  -5   7   8        2.75        1.37      1.44 o 
  -4   7   8        8.25        6.55      1.68 o 
  -3   7   8        0.08        0.57      1.16 o 
  -2   7   8      100.29       98.05      3.73 o 
  -1   7   8      406.88      413.93     21.98 o 
   0   7   8       96.81       95.04      6.06 o 
   1   7   8        9.49       11.36      1.88 o 
   2   7   8       88.28       99.19      4.62 o 
   3   7   8        6.09        4.49      2.35 o 
   4   7   8        6.40        9.28      3.20 o 
   5   7   8        2.81        5.86      3.06 o 
  -7   8   8        0.20       -0.32      1.87 o 
  -6   8   8        0.01        1.13      1.76 o 
  -5   8   8        7.29        8.14      1.82 o 
  -4   8   8       10.38       11.86      1.97 o 
  -3   8   8        9.73        7.08      1.66 o 
  -2   8   8       27.67       24.94      2.47 o 
  -1   8   8      235.96      233.28     11.91 o 
   0   8   8       13.56       14.82      2.23 o 
   1   8   8      232.83      215.72     11.89 o 
   2   8   8      110.52      110.10      9.09 o 
   3   8   8       15.25       17.57      3.16 o 
   4   8   8       16.10       20.42      4.43 o 
   5   8   8        1.66        1.43      3.36 o 
  -7   9   8        0.94        0.91      1.98 o 
  -6   9   8        7.10        6.26      1.87 o 
  -5   9   8        9.24       10.27      2.02 o 
  -4   9   8        2.28        1.65      1.68 o 
  -3   9   8        0.90        1.99      1.60 o 
  -2   9   8       11.64        8.53      2.17 o 
  -1   9   8       80.82       78.25      5.21 o 
   0   9   8        0.45       -1.02      1.68 o 
   1   9   8       68.10       65.27      3.85 o 
   2   9   8       51.62       50.61      3.67 o 
   3   9   8       41.41       42.34      4.33 o 
   4   9   8       18.13       18.01      3.49 o 
  -7  10   8        2.20        3.67      3.87 o 
  -6  10   8        0.04       -0.11      2.36 o 
  -5  10   8        0.01        0.07      2.10 o 
  -4  10   8        1.56       -0.20      1.58 o 
  -3  10   8        1.67        4.59      1.89 o 
  -2  10   8       35.44       34.02      3.42 o 
  -1  10   8       20.45       21.78      2.96 o 
   0  10   8        1.36        2.52      1.90 o 
   1  10   8      101.69       90.87      5.42 o 
   2  10   8       42.56       35.82      3.89 o 
   3  10   8       48.50       49.27      4.79 o 
   4  10   8       12.73       14.99      3.36 o 
  -6  11   8        0.30        0.08      2.22 o 
  -5  11   8        3.80        4.00      2.58 o 
  -4  11   8        6.04       11.02      3.29 o 
  -3  11   8      113.48      106.60      6.55 o 
  -2  11   8       79.96       68.83      5.37 o 
  -1  11   8       27.10       23.14      4.10 o 
   0  11   8       53.41       52.82      7.23 o 
   1  11   8        1.31        2.30      2.44 o 
   2  11   8        4.55        5.06      2.95 o 
   3  11   8        1.11        0.20      3.03 o 
   4  11   8        0.05        1.91      2.70 o 
  -6  12   8        0.11        1.30      2.45 o 
  -5  12   8        3.79        3.42      2.73 o 
  -4  12   8        0.99        1.81      2.41 o 
  -3  12   8        1.80        3.76      2.48 o 
  -2  12   8        0.00       -1.11      2.09 o 
  -1  12   8      100.66       96.29      6.37 o 
   0  12   8        0.32        2.93      2.47 o 
   1  12   8       35.11       28.91      4.47 o 
   2  12   8        2.85        5.91      4.38 o 
   3  12   8        0.53        0.07      2.94 o 
  -5  13   8       10.01       10.49      3.34 o 
  -4  13   8        9.85       11.14      3.57 o 
  -3  13   8        5.60        3.22      2.70 o 
  -2  13   8        2.10        3.15      2.52 o 
  -1  13   8        4.81        6.49      2.95 o 
   0  13   8        0.19        1.20      2.25 o 
   1  13   8        1.42        3.28      2.57 o 
   2  13   8       10.97        8.97      5.20 o 
  -4  14   8        1.54        2.66      2.52 o 
  -3  14   8        4.89        6.43      2.97 o 
  -2  14   8        9.41       10.35      3.10 o 
  -1  14   8        1.55        1.99      2.67 o 
   0  14   8        0.00        1.50      2.37 o 
   1  14   8        0.01        2.85      3.67 o 
   2  14   8        0.09       -0.20      3.36 o 
  -3  15   8        0.05       -0.09      2.54 o 
  -2  15   8        4.56        4.98      2.88 o 
  -1  15   8        2.00        0.56      2.31 o 
   0  15   8        0.44        0.16      2.51 o 
  -7   0   9       25.72       32.50      7.23 o 
  -5   0   9        3.22        8.35      3.36 o 
  -3   0   9       42.51       47.17      5.60 o 
  -1   0   9      244.65      222.83     11.21 o 
   1   0   9       12.15       10.70      4.18 o 
   3   0   9      133.57      111.06     10.19 o 
   5   0   9       17.49       18.54      5.91 o 
  -8   1   9        0.16        0.66      2.31 o 
  -7   1   9       13.99       15.20      3.52 o 
  -6   1   9        5.90        9.16      2.85 o 
  -5   1   9        1.56        3.63      2.01 o 
  -4   1   9        0.49        0.36      1.39 o 
  -3   1   9        0.19        2.42      1.69 o 
  -2   1   9        3.72        3.87      1.59 o 
  -1   1   9      146.16      168.82      5.64 o 
   0   1   9       17.63       16.55      3.09 o 
   1   1   9       57.89       55.18      5.15 o 
   2   1   9       46.34       51.46      5.33 o 
   3   1   9       65.38       65.18      6.05 o 
   4   1   9        0.50        4.25      4.18 o 
   5   1   9        2.04       -2.04      2.68 o 
  -8   2   9        0.03       -0.83      4.08 o 
  -7   2   9        0.01       -0.56      1.87 o 
  -6   2   9        0.36        0.55      1.60 o 
  -5   2   9        2.42        2.83      1.68 o 
  -4   2   9        8.45        6.49      1.87 o 
  -3   2   9        1.48        2.24      1.49 o 
  -2   2   9       69.95       76.72      4.90 o 
  -1   2   9       99.24       86.11      7.06 o 
   0   2   9       60.55       63.98      4.75 o 
   1   2   9       78.95       78.81      5.40 o 
   2   2   9      241.55      208.13      8.57 o 
   3   2   9        0.67        2.17      2.70 o 
   4   2   9       31.90       27.76      5.50 o 
   5   2   9        0.29        1.52      3.18 o 
  -8   3   9        0.80        1.52      2.10 o 
  -7   3   9        0.01        0.32      1.94 o 
  -6   3   9       11.53       12.49      2.51 o 
  -5   3   9       80.63       86.14      4.45 o 
  -4   3   9       35.97       47.41      3.58 o 
  -3   3   9      337.78      327.92      9.75 o 
  -2   3   9       53.88       56.00      3.47 o 
  -1   3   9       91.50       86.10      4.13 o 
   0   3   9      202.60      180.44      5.90 o 
   1   3   9        0.14       -1.79      2.13 o 
   2   3   9      196.10      190.73      9.12 o 
   3   3   9       85.45       75.34      5.73 o 
   4   3   9        0.23        0.49      2.49 o 
   5   3   9        3.08        7.10      3.60 o 
  -8   4   9        0.00       -1.50      2.06 o 
  -7   4   9        3.28        5.24      2.67 o 
  -6   4   9        0.25        1.31      1.69 o 
  -5   4   9        7.37        9.19      2.24 o 
  -4   4   9       65.33       54.68      3.71 o 
  -3   4   9       30.73       34.68      2.60 o 
  -2   4   9       99.69       86.50      5.04 o 
  -1   4   9       10.23       13.18      2.99 o 
   0   4   9        1.24        0.04      1.62 o 
   1   4   9       14.56       16.91      3.66 o 
   2   4   9        0.03        2.43      2.62 o 
   3   4   9       47.88       51.25      5.62 o 
   4   4   9       64.43       75.65      6.47 o 
   5   4   9        1.43        2.75      2.93 o 
  -8   5   9        0.69        2.32      2.50 o 
  -7   5   9        0.03       -0.28      1.88 o 
  -6   5   9        5.02        5.88      2.12 o 
  -5   5   9       21.61       24.49      3.10 o 
  -4   5   9       74.85       64.77      3.98 o 
  -3   5   9      124.69      103.79      3.93 o 
  -2   5   9      141.80      137.49      4.84 o 
  -1   5   9      195.74      188.40      6.79 o 
   0   5   9       30.69       32.51      3.36 o 
   1   5   9       13.89       13.41      2.70 o 
   2   5   9       85.06       97.72      6.30 o 
   3   5   9       28.07       27.65      4.55 o 
   4   5   9        7.00        5.58      3.13 o 
   5   5   9       10.58       11.95      4.58 o 
  -8   6   9        0.30        2.08      2.45 o 
  -7   6   9        0.23        1.13      1.96 o 
  -6   6   9       25.47       22.85      3.23 o 
  -5   6   9       11.10       14.86      2.66 o 
  -4   6   9       17.45       18.84      2.38 o 
  -3   6   9       15.76       17.10      2.24 o 
  -2   6   9       94.51       77.61      3.56 o 
  -1   6   9      442.39      431.00     23.70 o 
   0   6   9      368.35      362.53      8.43 o 
   1   6   9        3.98        6.92      2.36 o 
   2   6   9       16.26       20.74      3.23 o 
   3   6   9        4.47        4.72      2.97 o 
   4   6   9        2.05        0.35      2.84 o 
  -7   7   9        1.52        2.37      2.10 o 
  -6   7   9        0.00        0.14      1.75 o 
  -5   7   9       14.60       15.12      2.70 o 
  -4   7   9       19.43       18.43      2.33 o 
  -3   7   9       10.69       11.68      2.08 o 
  -2   7   9      210.28      193.34      8.28 o 
  -1   7   9      164.37      156.26      8.69 o 
   0   7   9      321.89      314.85     19.63 o 
   1   7   9      113.59      119.01      7.13 o 
   2   7   9       58.08       62.79      4.46 o 
   3   7   9        1.91       -0.61      2.16 o 
   4   7   9        2.78        2.55      4.38 o 
  -7   8   9        0.03        1.68      2.10 o 
  -6   8   9        5.10        7.64      2.42 o 
  -5   8   9        6.00        8.32      1.99 o 
  -4   8   9       11.35       10.00      1.98 o 
  -3   8   9       22.55       22.42      2.57 o 
  -2   8   9       29.33       33.64      2.86 o 
  -1   8   9       72.53       61.83      3.49 o 
   0   8   9       19.83       23.17      2.75 o 
   1   8   9      140.91      142.54      5.08 o 
   2   8   9        6.27        5.09      2.88 o 
   3   8   9       32.45       34.77      5.22 o 
   4   8   9        6.17        4.47      2.96 o 
  -7   9   9        2.25        2.72      2.70 o 
  -6   9   9        0.42        1.57      2.36 o 
  -5   9   9        3.44        7.60      2.24 o 
  -4   9   9        1.55        1.14      1.74 o 
  -3   9   9       11.11       12.40      2.55 o 
  -2   9   9       66.64       57.00      4.12 o 
  -1   9   9       42.43       43.49      3.97 o 
   0   9   9        9.63        7.59      2.20 o 
   1   9   9        3.17        4.10      2.20 o 
   2   9   9        0.89        1.63      2.06 o 
   3   9   9       31.49       29.71      5.50 o 
   4   9   9        7.24        7.32      3.29 o 
  -6  10   9        0.22       -1.22      3.57 o 
  -5  10   9        1.47        2.17      1.97 o 
  -4  10   9       44.98       44.92      4.08 o 
  -3  10   9      164.41      158.31     13.03 o 
  -2  10   9        6.59        9.11      2.38 o 
  -1  10   9       38.11       38.58      3.86 o 
   0  10   9        1.03        0.91      1.86 o 
   1  10   9        1.64        3.33      1.99 o 
   2  10   9        0.08       -0.85      2.41 o 
   3  10   9       16.35       12.05      3.08 o 
  -6  11   9        0.16       -1.07      2.12 o 
  -5  11   9        0.29       -0.56      2.45 o 
  -4  11   9        0.02        2.70      2.59 o 
  -3  11   9       19.09       22.01      3.99 o 
  -2  11   9        0.35        0.16      2.30 o 
  -1  11   9       33.08       28.81      4.50 o 
   0  11   9       15.92       17.38      3.60 o 
   1  11   9        1.45        0.91      2.41 o 
   2  11   9        0.84        3.67      4.18 o 
   3  11   9       11.42        9.68      3.53 o 
  -5  12   9       13.67       15.08      3.80 o 
  -4  12   9        2.09        3.56      3.11 o 
  -3  12   9        0.44        0.97      2.38 o 
  -2  12   9       22.78       17.27      3.88 o 
  -1  12   9        4.52        4.32      2.66 o 
   0  12   9        4.27        4.45      2.66 o 
   1  12   9        0.16        1.84      2.51 o 
   2  12   9        2.01        1.43      3.67 o 
  -5  13   9        9.28       10.52      3.12 o 
  -4  13   9        7.66        8.92      3.23 o 
  -3  13   9        3.70        5.35      2.67 o 
  -2  13   9        1.77        2.10      2.44 o 
  -1  13   9        2.10        4.89      2.91 o 
   0  13   9        2.69        1.22      2.48 o 
   1  13   9        0.02        0.41      3.46 o 
  -4  14   9        3.72        2.75      2.84 o 
  -3  14   9        1.13        5.50      2.88 o 
  -2  14   9        0.52        0.60      2.73 o 
  -1  14   9       10.59       10.88      3.49 o 
   0  14   9        2.57       -0.42      2.37 o 
  -8   0  10        1.60       -0.20      3.16 o 
  -6   0  10        5.87       12.53      4.99 o 
  -4   0  10       24.76       21.91      5.40 o 
  -2   0  10      114.92      103.92      8.15 o 
   0   0  10      205.76      157.42     10.60 o 
   2   0  10       59.78       62.05      8.76 o 
   4   0  10       23.01       13.04      5.50 o 
  -8   1  10        6.82        7.18      2.88 o 
  -7   1  10        7.52        6.87      2.76 o 
  -6   1  10        2.58        3.02      2.45 o 
  -5   1  10       18.89       20.93      3.78 o 
  -4   1  10       75.90       70.57      5.13 o 
  -3   1  10       83.52       88.27      5.55 o 
  -2   1  10        0.02        0.55      2.45 o 
  -1   1  10        5.77        5.60      1.92 o 
   0   1  10       15.23       11.91      3.09 o 
   1   1  10       96.59       88.44      6.23 o 
   2   1  10       33.94       37.55      5.17 o 
   3   1  10        5.31        0.23      2.88 o 
   4   1  10        0.01       -1.00      2.66 o 
  -8   2  10        1.47        1.80      2.12 o 
  -7   2  10        0.40        0.85      1.80 o 
  -6   2  10       17.63       21.14      3.54 o 
  -5   2  10       53.95       66.74      4.29 o 
  -4   2  10       16.72       20.17      3.60 o 
  -3   2  10       19.46       21.85      3.57 o 
  -2   2  10       95.52       89.52      5.61 o 
  -1   2  10      189.28      183.27      6.51 o 
   0   2  10       16.92       18.03      3.68 o 
   1   2  10      193.12      164.06     14.06 o 
   2   2  10        0.07        2.25      2.45 o 
   3   2  10        7.30        5.49      3.24 o 
   4   2  10       13.52       10.65      3.71 o 
  -8   3  10        1.21        4.15      2.70 o 
  -7   3  10        0.00       -0.72      2.09 o 
  -6   3  10        5.14        5.08      2.05 o 
  -5   3  10       48.63       50.05      4.21 o 
  -4   3  10       81.57       82.97      4.55 o 
  -3   3  10       55.39       61.48      4.07 o 
  -2   3  10       80.88       71.15      5.03 o 
  -1   3  10      118.36      116.55      4.98 o 
   0   3  10       59.36       56.38      4.11 o 
   1   3  10       35.43       39.70      5.00 o 
   2   3  10       22.41       22.71      4.38 o 
   3   3  10        0.64       -1.84      2.55 o 
   4   3  10       32.21       31.94      5.28 o 
  -8   4  10        0.16        1.99      2.31 o 
  -7   4  10        0.74        0.26      1.89 o 
  -6   4  10        3.40        3.13      2.05 o 
  -5   4  10        0.20        0.31      1.57 o 
  -4   4  10       51.70       57.08      4.35 o 
  -3   4  10      271.11      242.20      7.21 o 
  -2   4  10      120.10      116.99      4.40 o 
  -1   4  10       39.69       37.69      3.58 o 
   0   4  10      355.62      313.33      8.25 o 
   1   4  10      105.04       92.27      5.05 o 
   2   4  10       84.86       77.12      6.08 o 
   3   4  10        6.28        6.91      3.38 o 
   4   4  10        3.50        4.16      2.99 o 
  -7   5  10        2.54        6.13      2.41 o 
  -6   5  10        2.29        5.64      2.22 o 
  -5   5  10        5.83        5.43      2.11 o 
  -4   5  10       45.56       49.17      4.14 o 
  -3   5  10        0.18        0.21      1.51 o 
  -2   5  10      142.83      129.64      5.57 o 
  -1   5  10       91.51       72.98      3.74 o 
   0   5  10      354.49      329.14      8.54 o 
   1   5  10      208.63      187.92      6.88 o 
   2   5  10       31.78       29.96      6.42 o 
   3   5  10       15.60       20.59      4.39 o 
   4   5  10        1.15        0.80      2.77 o 
  -7   6  10        4.49        5.00      2.27 o 
  -6   6  10       11.64       15.36      3.01 o 
  -5   6  10        6.75       11.09      2.51 o 
  -4   6  10        2.31        2.79      1.81 o 
  -3   6  10        5.38        5.95      1.82 o 
  -2   6  10       20.33       27.66      2.79 o 
  -1   6  10      124.89      121.22      4.67 o 
   0   6  10       29.73       29.69      3.68 o 
   1   6  10       66.23       65.75      5.41 o 
   2   6  10       65.19       54.92      4.74 o 
   3   6  10        9.47        3.95      3.11 o 
   4   6  10        6.10        5.59      3.16 o 
  -7   7  10        6.18        5.25      2.44 o 
  -6   7  10        3.05        3.57      2.18 o 
  -5   7  10        0.12       -1.11      1.74 o 
  -4   7  10       32.03       32.99      3.58 o 
  -3   7  10        0.42        0.88      1.47 o 
  -2   7  10       32.06       36.33      3.38 o 
  -1   7  10       22.42       24.83      2.85 o 
   0   7  10      150.80      143.58      5.30 o 
   1   7  10       90.73       88.84      6.80 o 
   2   7  10       30.51       22.75      3.65 o 
   3   7  10       12.67       12.79      3.79 o 
   4   7  10        1.86        4.12      2.53 o 
  -7   8  10        0.00        0.82      2.05 o 
  -6   8  10        5.51        5.28      2.32 o 
  -5   8  10       10.20       11.90      2.73 o 
  -4   8  10        6.45        6.99      2.01 o 
  -3   8  10       40.49       39.50      3.28 o 
  -2   8  10        1.07        3.34      1.64 o 
  -1   8  10        2.18        2.47      1.65 o 
   0   8  10        1.89        0.47      1.65 o 
   1   8  10       26.76       18.44      3.89 o 
   2   8  10        3.51        4.38      2.95 o 
   3   8  10        0.21        0.83      2.59 o 
  -6   9  10        0.25        0.85      2.42 o 
  -5   9  10        2.34        1.59      2.43 o 
  -4   9  10       25.08       26.65      3.51 o 
  -3   9  10       51.94       56.15      4.10 o 
  -2   9  10      102.45      106.53      9.23 o 
  -1   9  10        0.75        0.46      1.76 o 
   0   9  10        6.81        7.81      2.38 o 
   1   9  10        8.56        7.45      2.54 o 
   2   9  10       22.06       17.98      4.13 o 
   3   9  10        0.68        1.57      2.92 o 
  -6  10  10        0.51        1.83      3.57 o 
  -5  10  10        0.05        0.94      2.33 o 
  -4  10  10        0.12        1.56      1.84 o 
  -3  10  10       15.07       17.98      3.00 o 
  -2  10  10        1.38        2.38      1.90 o 
  -1  10  10        0.03       -0.47      1.70 o 
   0  10  10        2.81        2.46      2.12 o 
   1  10  10       11.20       15.41      3.12 o 
   2  10  10        0.37        0.83      2.75 o 
  -5  11  10        2.80        1.60      2.66 o 
  -4  11  10        1.03        3.14      2.65 o 
  -3  11  10        7.77        5.10      2.73 o 
  -2  11  10        5.51        2.69      2.45 o 
  -1  11  10        3.35        3.84      2.66 o 
   0  11  10        1.44        0.66      2.45 o 
   1  11  10        1.92        3.07      2.85 o 
   2  11  10        2.10        5.60      4.79 o 
  -5  12  10        9.47       11.03      3.26 o 
  -4  12  10        1.21        2.94      2.67 o 
  -3  12  10        6.39        4.77      2.76 o 
  -2  12  10        0.61        3.28      2.81 o 
  -1  12  10        2.67        4.87      2.73 o 
   0  12  10       12.77       13.78      3.58 o 
   1  12  10       10.05       14.57      5.81 o 
  -4  13  10        1.98        2.55      2.84 o 
  -3  13  10        5.29        6.14      3.10 o 
  -2  13  10        1.31        6.12      2.91 o 
  -1  13  10        0.14        3.63      2.77 o 
   0  13  10        0.38        3.10      2.98 o 
  -7   0  11       36.95       56.95      9.07 o 
  -5   0  11        0.28        3.87      3.97 o 
  -3   0  11      285.44      281.82     13.96 o 
  -1   0  11      112.76       82.73      8.15 o 
   1   0  11        0.10       -0.41      4.18 o 
   3   0  11       74.11       61.85      9.37 o 
  -7   1  11       28.52       32.10      4.96 o 
  -6   1  11       57.58       68.40      5.55 o 
  -5   1  11      120.95      148.09      7.85 o 
  -4   1  11       40.52       48.71      6.83 o 
  -3   1  11       74.23       70.85      5.29 o 
  -2   1  11        2.59        3.54      2.39 o 
  -1   1  11        9.25       12.48      3.34 o 
   0   1  11      139.65      120.62      6.95 o 
   1   1  11       29.73       30.10      4.79 o 
   2   1  11        2.78        1.13      2.88 o 
   3   1  11        0.00       -0.50      2.66 o 
   4   1  11       12.67       11.79      4.74 o 
  -7   2  11        0.06        1.83      2.31 o 
  -6   2  11        1.64        1.11      2.37 o 
  -5   2  11       33.56       36.28      4.96 o 
  -4   2  11       44.02       45.95      5.19 o 
  -3   2  11        0.00       -0.69      2.04 o 
  -2   2  11      166.19      150.44      7.46 o 
  -1   2  11       41.91       41.40      3.75 o 
   0   2  11      100.11       89.83      7.20 o 
   1   2  11       45.54       39.05      5.27 o 
   2   2  11       87.45       74.66      6.69 o 
   3   2  11        7.06       12.74      3.82 o 
   4   2  11        1.32        3.83      2.92 o 
  -7   3  11        2.30        4.63      3.41 o 
  -6   3  11       10.96       10.41      2.65 o 
  -5   3  11        0.10        2.17      2.00 o 
  -4   3  11       11.88       14.03      3.42 o 
  -3   3  11       82.25       80.01      5.91 o 
  -2   3  11       27.57       33.02      4.64 o 
  -1   3  11      155.66      148.27      5.88 o 
   0   3  11        0.12       -0.20      1.88 o 
   1   3  11        0.36        0.20      2.55 o 
   2   3  11        3.10        5.68      3.23 o 
   3   3  11        0.11       -0.06      2.90 o 
  -7   4  11        9.67       15.94      3.28 o 
  -6   4  11        2.53        2.72      2.06 o 
  -5   4  11        0.77        4.21      2.04 o 
  -4   4  11        5.00        4.47      2.13 o 
  -3   4  11      188.63      189.73      8.74 o 
  -2   4  11       46.55       48.71      5.32 o 
  -1   4  11       65.34       59.69      4.19 o 
   0   4  11       24.16       26.02      3.49 o 
   1   4  11       10.56        9.96      2.67 o 
   2   4  11        7.01        4.68      3.67 o 
   3   4  11        2.69        4.16      2.88 o 
  -7   5  11        0.01        0.88      1.99 o 
  -6   5  11       10.99       12.60      2.71 o 
  -5   5  11        4.73        3.20      2.09 o 
  -4   5  11        2.63        5.39      2.11 o 
  -3   5  11        5.09        6.71      2.29 o 
  -2   5  11       31.40       32.50      3.14 o 
  -1   5  11       45.25       50.01      5.04 o 
   0   5  11       31.65       29.55      3.64 o 
   1   5  11       25.21       22.12      3.37 o 
   2   5  11        0.01        0.42      2.14 o 
   3   5  11        0.00       -0.06      2.57 o 
  -7   6  11        0.56        0.34      2.05 o 
  -6   6  11        0.25       -0.52      1.99 o 
  -5   6  11        8.62        7.58      2.38 o 
  -4   6  11       10.02       14.98      2.97 o 
  -3   6  11        1.67        2.62      2.08 o 
  -2   6  11       30.35       38.02      3.33 o 
  -1   6  11       56.90       52.39      5.13 o 
   0   6  11       73.94       62.24      4.63 o 
   1   6  11        2.05        1.94      2.17 o 
   2   6  11        4.39        7.52      2.84 o 
   3   6  11        0.16       -1.19      2.15 o 
  -6   7  11        2.73        4.02      2.23 o 
  -5   7  11        4.41        6.25      2.36 o 
  -4   7  11       18.59       16.33      3.05 o 
  -3   7  11        1.78        2.31      2.09 o 
  -2   7  11        0.07        0.36      1.56 o 
  -1   7  11      159.31      150.39      5.43 o 
   0   7  11        5.67        4.72      2.29 o 
   1   7  11       10.51       12.46      3.01 o 
   2   7  11        0.14        1.16      2.81 o 
   3   7  11       15.47       16.10      3.27 o 
  -6   8  11        3.18        3.87      2.28 o 
  -5   8  11        1.58        2.96      2.22 o 
  -4   8  11        0.25        0.56      1.81 o 
  -3   8  11        0.04       -0.14      1.51 o 
  -2   8  11        0.46        0.87      1.61 o 
  -1   8  11       14.82       18.00      3.15 o 
   0   8  11        0.27        0.85      2.54 o 
   1   8  11       12.01        9.36      3.26 o 
   2   8  11       16.58       13.63      3.82 o 
  -6   9  11        0.21        2.99      2.63 o 
  -5   9  11        1.20        3.26      2.79 o 
  -4   9  11        1.77        4.01      2.73 o 
  -3   9  11       44.98       53.44      4.62 o 
  -2   9  11       68.31       60.71      4.44 o 
  -1   9  11        4.39        6.14      2.33 o 
   0   9  11       12.02       11.99      2.86 o 
   1   9  11       36.84       33.21      5.04 o 
   2   9  11        0.12        1.33      2.74 o 
  -5  10  11        2.25        5.47      2.78 o 
  -4  10  11        0.00        1.51      2.48 o 
  -3  10  11        5.73        4.45      2.11 o 
  -2  10  11        6.22       10.44      2.68 o 
  -1  10  11       20.95       29.73      3.81 o 
   0  10  11        0.13        0.06      1.98 o 
   1  10  11        1.81        0.73      2.65 o 
  -4  11  11        2.49        0.37      3.36 o 
  -3  11  11        1.13       -0.73      2.34 o 
  -2  11  11        0.68       -0.10      2.36 o 
  -1  11  11        0.28        1.68      2.57 o 
   0  11  11        7.12        9.99      3.28 o 
   1  11  11        8.50       12.53      3.78 o 
  -3  12  11        1.72        3.28      2.62 o 
  -2  12  11        2.21        1.94      2.75 o 
  -1  12  11        8.35        9.71      3.30 o 
  -6   0  12        4.09        3.46      3.36 o 
  -4   0  12       99.73      100.36      9.68 o 
  -2   0  12       24.82       26.69      6.32 o 
   0   0  12      141.25      126.34     10.49 o 
   2   0  12       96.86       79.17      9.37 o 
  -7   1  12        6.05        9.92      3.06 o 
  -6   1  12        3.28        4.99      2.67 o 
  -5   1  12        0.54        2.27      2.51 o 
  -4   1  12       19.01       20.19      4.09 o 
  -3   1  12       21.86       20.99      4.07 o 
  -2   1  12       15.88       19.55      3.99 o 
  -1   1  12        0.02       -1.18      2.35 o 
   0   1  12        0.24        0.20      2.56 o 
   1   1  12        0.84        2.00      2.90 o 
   2   1  12        8.75        7.92      3.34 o 
   3   1  12        0.07       -2.72      2.69 o 
  -7   2  12        0.02        4.17      2.78 o 
  -6   2  12       22.88       24.55      4.43 o 
  -5   2  12      137.08      138.36      7.82 o 
  -4   2  12        0.32        1.44      2.30 o 
  -3   2  12       26.00       29.05      4.52 o 
  -2   2  12       11.82       12.80      3.41 o 
  -1   2  12        1.88        1.66      2.55 o 
   0   2  12        6.12        5.64      2.34 o 
   1   2  12        7.43        7.49      3.42 o 
   2   2  12        6.83        5.38      5.20 o 
   3   2  12        0.79        3.76      2.77 o 
  -7   3  12        1.61        4.07      2.48 o 
  -6   3  12        0.08        1.56      2.23 o 
  -5   3  12        1.15        2.00      2.35 o 
  -4   3  12        0.11        0.83      2.13 o 
  -3   3  12       20.41       14.90      3.45 o 
  -2   3  12       71.18       66.43      5.86 o 
  -1   3  12       52.46       50.54      5.66 o 
   0   3  12       59.63       47.29      4.42 o 
   1   3  12        8.92        9.68      2.78 o 
   2   3  12       11.11        7.71      3.46 o 
   3   3  12        0.01       -0.09      2.69 o 
  -7   4  12        0.42        3.59      2.20 o 
  -6   4  12        0.87        1.60      2.27 o 
  -5   4  12        0.01        1.11      1.93 o 
  -4   4  12        0.98        4.12      2.59 o 
  -3   4  12       16.81       16.18      3.55 o 
  -2   4  12       31.04       33.03      4.79 o 
  -1   4  12       13.63       12.28      3.31 o 
   0   4  12       10.85        7.59      2.57 o 
   1   4  12       12.38        9.85      2.78 o 
   2   4  12        0.31        1.75      2.88 o 
  -6   5  12        0.23       -0.27      1.89 o 
  -5   5  12        0.56        1.33      1.97 o 
  -4   5  12       19.03       31.18      4.07 o 
  -3   5  12       40.90       45.84      5.44 o 
  -2   5  12       15.94       19.14      3.92 o 
  -1   5  12        0.09        1.52      2.47 o 
   0   5  12        3.04        5.89      2.44 o 
   1   5  12       15.92       15.13      3.12 o 
   2   5  12       25.56       20.76      3.66 o 
  -6   6  12        0.01        2.02      2.01 o 
  -5   6  12        0.97        3.27      2.15 o 
  -4   6  12        0.18        0.60      2.03 o 
  -3   6  12        9.19       11.48      2.92 o 
  -2   6  12       60.74       59.05      5.94 o 
  -1   6  12        3.50        2.29      2.09 o 
   0   6  12        0.47        2.32      2.17 o 
   1   6  12        1.03        1.01      1.99 o 
   2   6  12        0.34        0.89      2.19 o 
  -6   7  12        0.56        3.71      2.24 o 
  -5   7  12        1.56        3.20      2.24 o 
  -4   7  12        2.15        3.00      2.12 o 
  -3   7  12        0.01        0.57      1.92 o 
  -2   7  12       24.11       24.99      3.06 o 
  -1   7  12        1.62        2.32      2.16 o 
   0   7  12       13.16       14.40      3.15 o 
   1   7  12        0.02       -0.79      2.15 o 
   2   7  12        6.86       10.24      2.88 o 
  -5   8  12        0.07        2.98      2.09 o 
  -4   8  12       22.81       32.30      3.90 o 
  -3   8  12       15.43       18.00      3.12 o 
  -2   8  12       20.80       15.58      3.00 o 
  -1   8  12        1.59        2.30      2.19 o 
   0   8  12        8.77       12.12      3.52 o 
   1   8  12        3.99        5.34      3.06 o 
  -5   9  12        0.27        3.35      2.65 o 
  -4   9  12        0.90       -1.61      4.08 o 
  -3   9  12       18.68       21.07      4.18 o 
  -2   9  12       14.82       16.02      3.00 o 
  -1   9  12       13.37       17.56      3.26 o 
   0   9  12        3.03        4.06      3.11 o 
  -4  10  12        0.00        0.97      2.48 o 
  -3  10  12        4.20        7.20      2.55 o 
  -2  10  12        4.91        7.45      2.50 o 
  -1  10  12       12.37       15.63      3.52 o 
   0  10  12        0.03        2.73      2.73 o 
  -2  11  12        0.10        1.47      2.59 o 
  -5   0  13        4.39       11.51      4.69 o 
  -3   0  13        0.02        0.41      3.57 o 
  -1   0  13       43.46       35.56      7.44 o 
   1   0  13        6.56        6.22      4.08 o 
  -6   1  13        5.91        8.53      3.02 o 
  -5   1  13       15.72       13.01      3.57 o 
  -4   1  13        4.01        4.79      2.91 o 
  -3   1  13        0.00        1.32      2.49 o 
  -2   1  13       66.21       59.65      6.30 o 
  -1   1  13       14.99       12.03      4.18 o 
   0   1  13        1.32        4.12      2.89 o 
   1   1  13        0.01        0.77      2.47 o 
   2   1  13        5.06        5.63      2.93 o 
  -6   2  13        1.40        4.65      2.68 o 
  -5   2  13        5.67        3.73      2.70 o 
  -4   2  13        1.79        3.83      2.52 o 
  -3   2  13        2.85        4.46      2.85 o 
  -2   2  13        8.19       10.18      3.31 o 
  -1   2  13        0.71        1.48      2.58 o 
   0   2  13       52.46       44.47      5.78 o 
   1   2  13       18.02       14.83      4.09 o 
  -6   3  13        0.54        2.51      2.52 o 
  -5   3  13        3.53        3.04      2.59 o 
  -4   3  13       15.92       19.13      3.99 o 
  -3   3  13        0.00       -0.56      2.13 o 
  -2   3  13        0.16       -0.34      2.28 o 
  -1   3  13        7.69        9.21      3.23 o 
   0   3  13        9.04       12.65      3.94 o 
   1   3  13        3.82        2.74      2.29 o 
  -6   4  13        1.20        2.34      2.48 o 
  -5   4  13        7.81       10.34      3.28 o 
  -4   4  13       16.69       24.29      4.47 o 
  -3   4  13        0.77       -0.52      2.50 o 
  -2   4  13        7.80       13.95      3.84 o 
  -1   4  13        5.54        5.09      2.81 o 
   0   4  13        4.14        3.05      2.80 o 
   1   4  13        0.51        1.83      2.17 o 
  -5   5  13        0.04        1.57      2.27 o 
  -4   5  13        0.58        3.60      2.85 o 
  -3   5  13        0.00        3.52      2.70 o 
  -2   5  13        2.09        2.91      2.48 o 
  -1   5  13        6.28        8.86      3.21 o 
   0   5  13        0.02        3.91      2.20 o 
   1   5  13        2.74        1.23      2.22 o 
  -5   6  13        4.91        8.13      2.42 o 
  -4   6  13        1.98        1.56      2.09 o 
  -3   6  13        1.70        8.18      2.92 o 
  -2   6  13        3.86        7.05      2.81 o 
  -1   6  13        0.38        0.61      2.59 o 
   0   6  13        4.78        4.69      2.42 o 
   1   6  13        2.25        3.78      2.47 o 
  -5   7  13        0.70        2.84      2.06 o 
  -4   7  13        0.49        1.33      2.19 o 
  -3   7  13        0.03        2.61      2.15 o 
  -2   7  13        7.10       11.44      3.31 o 
  -1   7  13        5.17        6.68      2.37 o 
   0   7  13        0.68        3.52      2.92 o 
  -4   8  13        1.94        2.51      2.63 o 
  -3   8  13        5.69       10.37      3.33 o 
  -2   8  13       23.91       22.72      6.01 o 
  -1   8  13        2.57        6.39      2.95 o 
  -2   9  13        0.21        2.02      2.57 o 
  -4   0  14        1.25       10.49      3.87 o 
  -2   0  14        3.43        3.97      3.46 o 
   0   0  14        3.22        4.18      3.77 o 
  -5   1  14        0.69        0.90      2.24 o 
  -4   1  14        9.03        9.81      2.94 o 
  -3   1  14       25.79       27.56      4.45 o 
  -2   1  14        5.49        9.73      3.10 o 
  -1   1  14        0.43        5.03      2.51 o 
   0   1  14        1.42        0.03      2.69 o 
  -5   2  14        0.70        4.11      2.62 o 
  -4   2  14        1.36        2.57      2.50 o 
  -3   2  14        6.78        6.52      2.86 o 
  -2   2  14       16.96       11.61      3.48 o 
  -1   2  14       11.10       12.12      3.67 o 
   0   2  14        6.50        4.44      2.85 o 
  -5   3  14        7.61       10.23      3.28 o 
  -4   3  14        1.21        0.64      2.20 o 
  -3   3  14        5.36        8.33      3.09 o 
  -2   3  14        2.59        3.31      2.77 o 
  -1   3  14        9.32       10.37      3.30 o 
   0   3  14        6.18        2.00      3.06 o 
  -4   4  14        4.48        3.82      2.68 o 
  -3   4  14        0.60        1.88      2.41 o 
  -2   4  14        2.23        5.04      2.81 o 
  -1   4  14        4.31        4.87      2.73 o 
  -4   5  14        4.14        5.47      2.65 o 
  -3   5  14        9.26        9.81      3.06 o 
  -2   5  14        7.19        9.66      3.08 o 
  -1   5  14        0.32        2.65      2.39 o 
  -3   6  14        0.70        1.90      2.51 o 
  -2   6  14        0.04        3.14      2.48 o 
                                                 
